# Supplementary material for: (E)-N′-(4-Meth­oxy­benzyl­idene)-2-m-tolyl­acetohydrazide
Source: Acta Crystallogr Sect E Struct Rep Online. 2012 Nov 24;68(Pt 12):o3435. doi: 10.1107/S1600536812047113 (PMC3589016; doi:10.1107/S1600536812047113)
Supplement: Supplementary file 1 [file e-68-o3435-sup1.cif]

##############################################################################
#                                                                            #
# This CIF contains the data in a paper accepted for publication in          #
# Acta Crystallographica Section E. It conforms to the requirements of       #
# Notes for Authors for Acta Crystallographica Section E, and has been       #
# peer reviewed under the auspices of the IUCr Commission on Journals.       #
#                                                                            #
# Full details of the Crystallographic Information File format               #
# are given in the paper "The Crystallographic Information File (CIF):       #
# a New Standard Archive File for Crystallography" by S. R. Hall, F. H.      #
# Allen and I. D. Brown [Acta Cryst. (1991), A47, 655-685].                  #
#                                                                            #
# The current version of the core CIF dictionary is obtainable from          #
# ftp://ftp.iucr.org/pub/cif_core.dic.                                       #
#                                                                            #
# Software is freely available for graphical display of the structure(s)     #
# in this CIF. For information consult the CIF software page                 #
# http://www.iucr.org/resources/cif/software.                                #
#                                                                            #
# This file may be used for bona fide research purposes within the           #
# scientific community so long as proper attribution is given to the journal # 
# article from which it was obtained.                                        #
#                                                                            #
##############################################################################
data_I
_audit_creation_method     SHELXL-97
_journal_date_recd_electronic     2012-11-12
_journal_date_accepted     2012-11-15
_journal_name_full     'Acta Crystallographica, Section E'
_journal_year     2012
_journal_volume     68
_journal_issue     12
_journal_page_first     o3435
_journal_page_last     o3435
_journal_paper_category     QO
_journal_paper_doi     10.1107/S1600536812047113
_journal_coeditor_code     CV5364
_publ_contact_author_name     'Jasinski, Jerry P.'
_publ_contact_author_address
;
Department of Chemistry
Keene State College
229 Main Street
Keene, New Hampshire 03435, USA
;
_publ_contact_author_email     jjasinski@keene.edu
_publ_contact_author_fax     ?
_publ_contact_author_phone     '603 358-2563'
_publ_section_title
;
(<i>E</i>)-<i>N</i>'-(4-Methoxybenzylidene)-2-<i>m</i>-tolylacetohydrazide
;
loop_
    _publ_author_name
    _publ_author_address
    'Praveen, A. S.'
;
Department of Studies in Chemistry
University of Mysore
Manasagangotri, Mysore 570 006, India
;
    'Jasinski, Jerry P.'
;
Department of Chemistry
Keene State College
229 Main Street
Keene, NH 03435-2001, USA
;
    'Keeley, Amanda C.'
;
Department of Chemistry
Keene State College
229 Main Street
Keene, NH 03435-2001, USA
;
    'Yathirajan, H. S.'
;
Department of Studies in Chemistry
University of Mysore
Manasagangotri, Mysore 570 006, India
;
    'Narayana, B.'
;
Department of Studies in Chemistry
Mangalore University
Mangalagangotri 574 199, India
;
_chemical_name_systematic
;
(<i>E</i>)-<i>N</i>'-(4-Methoxybenzylidene)-2-<i>m</i>-tolylacetohydrazide
;
_chemical_name_common     ?
_chemical_formula_moiety     'C17 H18 N2 O2'
_chemical_formula_sum     'C17 H18 N2 O2'
_chemical_formula_iupac     'C17 H18 N2 O2'
_chemical_formula_weight     282.33
_chemical_melting_point     ?
_symmetry_cell_setting     triclinic
_symmetry_space_group_name_H-M     'P -1'
_symmetry_space_group_name_Hall     '-P 1'
loop_
    _symmetry_equiv_pos_as_xyz
    'x, y, z'
    '-x, -y, -z'
_cell_length_a     6.4961(8)
_cell_length_b     9.8047(10)
_cell_length_c     12.7464(13)
_cell_angle_alpha     112.130(9)
_cell_angle_beta     95.507(10)
_cell_angle_gamma     96.601(9)
_cell_volume     738.45(14)
_cell_formula_units_Z     2
_cell_measurement_reflns_used     1237
_cell_measurement_theta_min     3.7841
_cell_measurement_theta_max     72.4378
_cell_measurement_temperature     173(2)
_exptl_crystal_description     chunk
_exptl_crystal_colour     colorless
_exptl_crystal_size_max     0.34
_exptl_crystal_size_mid     0.14
_exptl_crystal_size_min     0.06
_exptl_crystal_density_diffrn     1.270
_exptl_crystal_density_meas     ?
_exptl_crystal_density_method     'not measured'
_exptl_crystal_F_000     300
_exptl_absorpt_coefficient_mu     0.675
_exptl_absorpt_correction_type     multi-scan
_exptl_absorpt_process_details
;
(<i>CrysAlisPro</i>; Oxford Diffraction, 2010)
;
_exptl_absorpt_correction_T_min     0.73489
_exptl_absorpt_correction_T_max     1.00000
_exptl_special_details     ?
_diffrn_ambient_temperature     173(2)
_diffrn_radiation_type     CuK\a
_diffrn_radiation_wavelength     1.54184
_diffrn_radiation_source     'Enhance (Cu) X-ray Source'
_diffrn_radiation_monochromator     graphite
_diffrn_measurement_device_type     'Oxford Diffraction Xcalibur Eos Gemini'
_diffrn_measurement_method     '\w scans'
_diffrn_detector_area_resol_mean     16.0416
_diffrn_reflns_number     4418
_diffrn_reflns_av_R_equivalents     0.0337
_diffrn_reflns_av_sigmaI/netI     0.0579
_diffrn_reflns_theta_min     3.79
_diffrn_reflns_theta_max     72.59
_diffrn_reflns_theta_full     67.50
_diffrn_measured_fraction_theta_max     0.969
_diffrn_measured_fraction_theta_full     0.999
_diffrn_reflns_limit_h_min     -8
_diffrn_reflns_limit_h_max     7
_diffrn_reflns_limit_k_min     -12
_diffrn_reflns_limit_k_max     8
_diffrn_reflns_limit_l_min     -11
_diffrn_reflns_limit_l_max     15
_refine_special_details
;
Refinement of <i>F</i>^2^ against ALL reflections. The weighted <i>R</i>-factor
<i>wR</i> and goodness of fit <i>S</i> are based on <i>F</i>^2^, conventional
<i>R</i>-factors <i>R</i> are based on <i>F</i>, with <i>F</i> set to zero for
negative <i>F</i>^2^. The threshold expression of <i>F</i>^2^ >
\s(<i>F</i>^2^) is used only for calculating <i>R</i>-factors(gt) <i>etc</i>.
and is not relevant to the choice of reflections for refinement.
<i>R</i>-factors based on <i>F</i>^2^ are statistically about twice as large
as those based on <i>F</i>, and <i>R</i>- factors based on ALL data will be
even larger.
;
_reflns_number_total     2840
_reflns_number_gt     2032
_reflns_threshold_expression     >2sigma(I)
_refine_ls_structure_factor_coef     Fsqd
_refine_ls_matrix_type     full
_refine_ls_R_factor_all     0.0735
_refine_ls_R_factor_gt     0.0521
_refine_ls_wR_factor_gt     0.1357
_refine_ls_wR_factor_ref     0.1582
_refine_ls_goodness_of_fit_ref     1.038
_refine_ls_restrained_S_all     1.038
_refine_ls_number_reflns     2840
_refine_ls_number_parameters     193
_refine_ls_number_restraints     0
_refine_ls_hydrogen_treatment     constr
_refine_ls_weighting_scheme     calc
_refine_ls_weighting_details
         'calc w=1/[\s^2^(Fo^2^)+(0.0640P)^2^+0.0710P] where P=(Fo^2^+2Fc^2^)/3'
_atom_sites_solution_hydrogens     geom
_atom_sites_solution_primary     direct
_atom_sites_solution_secondary     difmap
_refine_ls_shift/su_max     0.000
_refine_ls_shift/su_mean     0.000
_refine_diff_density_max     0.205
_refine_diff_density_min     -0.199
_refine_ls_extinction_method     SHELXL
_refine_ls_extinction_coef     0.0097(12)
_refine_ls_extinction_expression
                                  'Fc^*^=kFc[1+0.001xFc^2^\l^3^/sin(2\q)]^-1/4^'
loop_
    _atom_type_symbol
    _atom_type_description
    _atom_type_scat_dispersion_real
    _atom_type_scat_dispersion_imag
    _atom_type_scat_source
    'C' 'C' 0.0181 0.0091
                         'International Tables Vol C Tables 4.2.6.8 and 6.1.1.4'
    'H' 'H' 0.0000 0.0000
                         'International Tables Vol C Tables 4.2.6.8 and 6.1.1.4'
    'N' 'N' 0.0311 0.0180
                         'International Tables Vol C Tables 4.2.6.8 and 6.1.1.4'
    'O' 'O' 0.0492 0.0322
                         'International Tables Vol C Tables 4.2.6.8 and 6.1.1.4'
_computing_data_collection     '<i>CrysAlisPRO</i> (Oxford Diffraction, 2010)'
_computing_cell_refinement     '<i>CrysAlisPRO</i> (Oxford Diffraction, 2010)'
_computing_data_reduction     '<i>CrysAlisRED</i> (Oxford Diffraction, 2010)'
_computing_structure_solution     '<i>SHELXS97</i> (Sheldrick, 2008)'
_computing_structure_refinement     '<i>SHELXL97</i> (Sheldrick, 2008)'
_computing_molecular_graphics     '<i>SHELXTL</i> (Sheldrick, 2008)'
_computing_publication_material     '<i>SHELXTL</i> (Sheldrick, 2008)'
loop_
    _atom_site_type_symbol
    _atom_site_label
    _atom_site_fract_x
    _atom_site_fract_y
    _atom_site_fract_z
    _atom_site_U_iso_or_equiv
    _atom_site_adp_type
    _atom_site_calc_flag
    _atom_site_refinement_flags
    _atom_site_occupancy
    _atom_site_symmetry_multiplicity
    _atom_site_disorder_assembly
    _atom_site_disorder_group
    O O1 0.4694(2) 0.19694(16) 0.05426(13) 0.0429(4) Uani d . 1 1 . .
    O O2 1.6491(2) -0.04156(17) -0.38486(13) 0.0482(4) Uani d . 1 1 . .
    N N1 0.7161(2) 0.09164(19) -0.04553(14) 0.0363(4) Uani d . 1 1 . .
    H H1 0.6645 0.0052 -0.0486 0.044 Uiso calc R 1 1 . .
    N N2 0.8879(2) 0.10557(19) -0.09800(14) 0.0365(4) Uani d . 1 1 . .
    C C1 0.6266(3) 0.2111(2) 0.01087(17) 0.0376(5) Uani d . 1 1 . .
    C C2 0.7332(4) 0.3634(2) 0.02237(19) 0.0447(5) Uani d . 1 1 . .
    H H2A 0.8138 0.3528 -0.0397 0.054 Uiso calc R 1 1 . .
    H H2B 0.6288 0.4255 0.0188 0.054 Uiso calc R 1 1 . .
    C C3 0.8763(3) 0.4349(2) 0.13628(19) 0.0397(5) Uani d . 1 1 . .
    C C4 1.0802(4) 0.4059(2) 0.1471(2) 0.0488(6) Uani d . 1 1 . .
    H H4 1.1354 0.3504 0.0826 0.059 Uiso calc R 1 1 . .
    C C5 1.2004(4) 0.4600(3) 0.2543(3) 0.0584(7) Uani d . 1 1 . .
    H H5 1.3365 0.4402 0.2617 0.070 Uiso calc R 1 1 . .
    C C6 1.1199(4) 0.5432(3) 0.3507(3) 0.0596(7) Uani d . 1 1 . .
    H H6 1.2023 0.5784 0.4222 0.071 Uiso calc R 1 1 . .
    C C7 0.9182(4) 0.5748(2) 0.3419(2) 0.0487(6) Uani d . 1 1 . .
    C C8 0.7994(3) 0.5198(2) 0.2336(2) 0.0419(5) Uani d . 1 1 . .
    H H8 0.6640 0.5408 0.2262 0.050 Uiso calc R 1 1 . .
    C C9 0.9579(3) -0.0161(2) -0.14981(17) 0.0353(5) Uani d . 1 1 . .
    H H9 0.8927 -0.1052 -0.1490 0.042 Uiso calc R 1 1 . .
    C C10 1.1381(3) -0.0163(2) -0.20977(16) 0.0336(4) Uani d . 1 1 . .
    C C11 1.2404(3) 0.1120(2) -0.21651(17) 0.0365(5) Uani d . 1 1 . .
    H H11 1.1929 0.2020 -0.1818 0.044 Uiso calc R 1 1 . .
    C C12 1.4114(3) 0.1087(2) -0.27377(18) 0.0376(5) Uani d . 1 1 . .
    H H12 1.4781 0.1958 -0.2771 0.045 Uiso calc R 1 1 . .
    C C13 1.4832(3) -0.0259(2) -0.32644(17) 0.0362(5) Uani d . 1 1 . .
    C C14 1.3827(3) -0.1543(2) -0.31983(18) 0.0403(5) Uani d . 1 1 . .
    H H14 1.4310 -0.2441 -0.3541 0.048 Uiso calc R 1 1 . .
    C C15 1.2124(3) -0.1503(2) -0.26320(17) 0.0379(5) Uani d . 1 1 . .
    H H15 1.1458 -0.2377 -0.2603 0.045 Uiso calc R 1 1 . .
    C C16 1.7630(3) 0.0894(3) -0.3878(2) 0.0523(6) Uani d . 1 1 . .
    H H16A 1.6733 0.1318 -0.4272 0.078 Uiso calc R 1 1 . .
    H H16B 1.8807 0.0643 -0.4272 0.078 Uiso calc R 1 1 . .
    H H16C 1.8118 0.1605 -0.3109 0.078 Uiso calc R 1 1 . .
    C C17 0.8251(5) 0.6648(3) 0.4450(2) 0.0709(8) Uani d . 1 1 . .
    H H17A 0.7722 0.7457 0.4325 0.106 Uiso calc R 1 1 . .
    H H17B 0.9312 0.7039 0.5114 0.106 Uiso calc R 1 1 . .
    H H17C 0.7128 0.6020 0.4568 0.106 Uiso calc R 1 1 . .
loop_
    _atom_site_aniso_label
    _atom_site_aniso_U_11
    _atom_site_aniso_U_22
    _atom_site_aniso_U_33
    _atom_site_aniso_U_12
    _atom_site_aniso_U_13
    _atom_site_aniso_U_23
    O1 0.0382(8) 0.0476(9) 0.0442(8) 0.0160(7) 0.0149(7) 0.0148(7)
    O2 0.0452(9) 0.0510(10) 0.0483(9) 0.0128(7) 0.0216(7) 0.0144(7)
    N1 0.0370(9) 0.0360(9) 0.0391(9) 0.0108(7) 0.0137(7) 0.0150(7)
    N2 0.0349(9) 0.0411(10) 0.0373(9) 0.0126(7) 0.0123(7) 0.0163(8)
    C1 0.0375(11) 0.0448(12) 0.0347(10) 0.0177(9) 0.0081(9) 0.0164(9)
    C2 0.0544(13) 0.0416(12) 0.0501(13) 0.0228(10) 0.0188(10) 0.0245(10)
    C3 0.0438(12) 0.0301(10) 0.0523(13) 0.0117(9) 0.0164(10) 0.0204(9)
    C4 0.0453(13) 0.0380(12) 0.0692(16) 0.0117(10) 0.0231(12) 0.0232(11)
    C5 0.0348(12) 0.0457(14) 0.096(2) 0.0049(10) 0.0052(13) 0.0307(14)
    C6 0.0587(16) 0.0412(13) 0.0705(18) -0.0021(11) -0.0082(13) 0.0199(12)
    C7 0.0599(14) 0.0317(11) 0.0513(14) 0.0062(10) 0.0098(11) 0.0127(10)
    C8 0.0418(12) 0.0312(10) 0.0584(14) 0.0134(9) 0.0173(10) 0.0194(10)
    C9 0.0378(11) 0.0337(10) 0.0366(10) 0.0095(8) 0.0089(8) 0.0144(8)
    C10 0.0347(10) 0.0361(10) 0.0310(10) 0.0106(8) 0.0071(8) 0.0126(8)
    C11 0.0397(11) 0.0330(10) 0.0391(11) 0.0134(8) 0.0097(9) 0.0135(9)
    C12 0.0389(11) 0.0360(11) 0.0403(11) 0.0089(8) 0.0086(9) 0.0160(9)
    C13 0.0348(10) 0.0428(11) 0.0310(10) 0.0098(8) 0.0075(8) 0.0130(9)
    C14 0.0429(12) 0.0357(11) 0.0405(11) 0.0149(9) 0.0126(9) 0.0091(9)
    C15 0.0426(11) 0.0320(10) 0.0400(11) 0.0095(8) 0.0103(9) 0.0132(9)
    C16 0.0429(13) 0.0643(16) 0.0530(14) 0.0051(11) 0.0186(11) 0.0249(12)
    C17 0.096(2) 0.0541(16) 0.0542(16) 0.0169(15) 0.0162(15) 0.0096(13)
_geom_special_details
;
 All esds (except the esd in the dihedral angle between two l.s. planes)
 are estimated using the full covariance matrix.  The cell esds are taken
 into account individually in the estimation of esds in distances, angles
 and torsion angles; correlations between esds in cell parameters are only
 used when they are defined by crystal symmetry.  An approximate (isotropic)
 treatment of cell esds is used for estimating esds involving l.s. planes.
;
loop_
    _geom_bond_atom_site_label_1
    _geom_bond_atom_site_label_2
    _geom_bond_site_symmetry_2
    _geom_bond_distance
    _geom_bond_publ_flag
    O1 C1 . 1.225(2) ?
    O2 C13 . 1.358(2) ?
    O2 C16 . 1.422(3) ?
    N1 C1 . 1.352(2) ?
    N1 N2 . 1.374(2) ?
    N1 H1 . 0.8600 ?
    N2 C9 . 1.286(2) ?
    C1 C2 . 1.520(3) ?
    C2 C3 . 1.513(3) ?
    C2 H2A . 0.9700 ?
    C2 H2B . 0.9700 ?
    C3 C8 . 1.385(3) ?
    C3 C4 . 1.391(3) ?
    C4 C5 . 1.383(4) ?
    C4 H4 . 0.9300 ?
    C5 C6 . 1.383(4) ?
    C5 H5 . 0.9300 ?
    C6 C7 . 1.384(3) ?
    C6 H6 . 0.9300 ?
    C7 C8 . 1.389(3) ?
    C7 C17 . 1.508(3) ?
    C8 H8 . 0.9300 ?
    C9 C10 . 1.457(3) ?
    C9 H9 . 0.9300 ?
    C10 C11 . 1.390(3) ?
    C10 C15 . 1.399(3) ?
    C11 C12 . 1.383(3) ?
    C11 H11 . 0.9300 ?
    C12 C13 . 1.394(3) ?
    C12 H12 . 0.9300 ?
    C13 C14 . 1.386(3) ?
    C14 C15 . 1.374(3) ?
    C14 H14 . 0.9300 ?
    C15 H15 . 0.9300 ?
    C16 H16A . 0.9600 ?
    C16 H16B . 0.9600 ?
    C16 H16C . 0.9600 ?
    C17 H17A . 0.9600 ?
    C17 H17B . 0.9600 ?
    C17 H17C . 0.9600 ?
loop_
    _geom_angle_atom_site_label_1
    _geom_angle_atom_site_label_2
    _geom_angle_atom_site_label_3
    _geom_angle_site_symmetry_1
    _geom_angle_site_symmetry_3
    _geom_angle
    _geom_angle_publ_flag
    C13 O2 C16 . . 117.66(17) ?
    C1 N1 N2 . . 121.37(17) ?
    C1 N1 H1 . . 119.3 ?
    N2 N1 H1 . . 119.3 ?
    C9 N2 N1 . . 115.66(17) ?
    O1 C1 N1 . . 121.0(2) ?
    O1 C1 C2 . . 121.47(18) ?
    N1 C1 C2 . . 117.52(18) ?
    C3 C2 C1 . . 108.30(17) ?
    C3 C2 H2A . . 110.0 ?
    C1 C2 H2A . . 110.0 ?
    C3 C2 H2B . . 110.0 ?
    C1 C2 H2B . . 110.0 ?
    H2A C2 H2B . . 108.4 ?
    C8 C3 C4 . . 118.9(2) ?
    C8 C3 C2 . . 119.98(19) ?
    C4 C3 C2 . . 120.8(2) ?
    C5 C4 C3 . . 119.6(2) ?
    C5 C4 H4 . . 120.2 ?
    C3 C4 H4 . . 120.2 ?
    C4 C5 C6 . . 120.6(2) ?
    C4 C5 H5 . . 119.7 ?
    C6 C5 H5 . . 119.7 ?
    C5 C6 C7 . . 120.8(3) ?
    C5 C6 H6 . . 119.6 ?
    C7 C6 H6 . . 119.6 ?
    C6 C7 C8 . . 117.9(2) ?
    C6 C7 C17 . . 122.3(3) ?
    C8 C7 C17 . . 119.8(2) ?
    C3 C8 C7 . . 122.1(2) ?
    C3 C8 H8 . . 119.0 ?
    C7 C8 H8 . . 119.0 ?
    N2 C9 C10 . . 120.92(18) ?
    N2 C9 H9 . . 119.5 ?
    C10 C9 H9 . . 119.5 ?
    C11 C10 C15 . . 118.04(18) ?
    C11 C10 C9 . . 122.64(18) ?
    C15 C10 C9 . . 119.32(18) ?
    C12 C11 C10 . . 121.44(18) ?
    C12 C11 H11 . . 119.3 ?
    C10 C11 H11 . . 119.3 ?
    C11 C12 C13 . . 119.67(19) ?
    C11 C12 H12 . . 120.2 ?
    C13 C12 H12 . . 120.2 ?
    O2 C13 C14 . . 116.24(18) ?
    O2 C13 C12 . . 124.44(19) ?
    C14 C13 C12 . . 119.32(19) ?
    C15 C14 C13 . . 120.69(19) ?
    C15 C14 H14 . . 119.7 ?
    C13 C14 H14 . . 119.7 ?
    C14 C15 C10 . . 120.84(19) ?
    C14 C15 H15 . . 119.6 ?
    C10 C15 H15 . . 119.6 ?
    O2 C16 H16A . . 109.5 ?
    O2 C16 H16B . . 109.5 ?
    H16A C16 H16B . . 109.5 ?
    O2 C16 H16C . . 109.5 ?
    H16A C16 H16C . . 109.5 ?
    H16B C16 H16C . . 109.5 ?
    C7 C17 H17A . . 109.5 ?
    C7 C17 H17B . . 109.5 ?
    H17A C17 H17B . . 109.5 ?
    C7 C17 H17C . . 109.5 ?
    H17A C17 H17C . . 109.5 ?
    H17B C17 H17C . . 109.5 ?
loop_
    _geom_torsion_atom_site_label_1
    _geom_torsion_atom_site_label_2
    _geom_torsion_atom_site_label_3
    _geom_torsion_atom_site_label_4
    _geom_torsion_site_symmetry_1
    _geom_torsion_site_symmetry_2
    _geom_torsion_site_symmetry_3
    _geom_torsion_site_symmetry_4
    _geom_torsion
    _geom_torsion_publ_flag
    C1 N1 N2 C9 . . . . -179.39(18) ?
    N2 N1 C1 O1 . . . . 177.62(17) ?
    N2 N1 C1 C2 . . . . -4.8(3) ?
    O1 C1 C2 C3 . . . . 83.1(2) ?
    N1 C1 C2 C3 . . . . -94.5(2) ?
    C1 C2 C3 C8 . . . . -88.4(2) ?
    C1 C2 C3 C4 . . . . 85.9(2) ?
    C8 C3 C4 C5 . . . . 1.0(3) ?
    C2 C3 C4 C5 . . . . -173.3(2) ?
    C3 C4 C5 C6 . . . . -0.3(3) ?
    C4 C5 C6 C7 . . . . -0.3(4) ?
    C5 C6 C7 C8 . . . . 0.3(4) ?
    C5 C6 C7 C17 . . . . 179.8(2) ?
    C4 C3 C8 C7 . . . . -1.2(3) ?
    C2 C3 C8 C7 . . . . 173.23(19) ?
    C6 C7 C8 C3 . . . . 0.5(3) ?
    C17 C7 C8 C3 . . . . -179.1(2) ?
    N1 N2 C9 C10 . . . . 179.35(16) ?
    N2 C9 C10 C11 . . . . -1.4(3) ?
    N2 C9 C10 C15 . . . . 178.72(18) ?
    C15 C10 C11 C12 . . . . -0.2(3) ?
    C9 C10 C11 C12 . . . . 179.85(18) ?
    C10 C11 C12 C13 . . . . 0.2(3) ?
    C16 O2 C13 C14 . . . . -176.56(19) ?
    C16 O2 C13 C12 . . . . 3.1(3) ?
    C11 C12 C13 O2 . . . . 179.91(18) ?
    C11 C12 C13 C14 . . . . -0.5(3) ?
    O2 C13 C14 C15 . . . . -179.62(18) ?
    C12 C13 C14 C15 . . . . 0.7(3) ?
    C13 C14 C15 C10 . . . . -0.7(3) ?
    C11 C10 C15 C14 . . . . 0.5(3) ?
    C9 C10 C15 C14 . . . . -179.58(18) ?
loop_
    _geom_hbond_atom_site_label_D
    _geom_hbond_atom_site_label_H
    _geom_hbond_atom_site_label_A
    _geom_hbond_site_symmetry_A
    _geom_hbond_distance_DH
    _geom_hbond_distance_HA
    _geom_hbond_distance_DA
    _geom_hbond_angle_DHA
    N1 H1 O1 2_655 0.86 2.04 2.902(2) 177.6
    C15 H15 Cg 2_755 0.93 2.63 3.557(2) 173.0
_iucr_refine_instructions_details
;
TITL HSY-316 in P-1 #2
CELL 1.54184 6.496068 9.80474 12.746451 112.1299 95.5066 96.6009
ZERR 2 0.000819 0.000951 0.001263 0.0092 0.0096 0.0093
LATT 1
SFAC C H N O
UNIT 34 36 4 4
L.S. 30
PLAN  10
HTAB 4
HTAB N1 O1_$1
HTAB N1 N1_$1
EQIV $1 -x+1, -y, -z
REM reset to P-1 #2
BOND $H
CONF
fmap 2
acta 135
REM <HKL>E:/Yathi-Makup-#2/HSY-316-Next-5/olex2_HSY-316/HSY-316.hkl</HKL>
WGHT    0.064000    0.071000
EXTI    0.009746
FVAR       8.85830
O1    4    0.469391    0.196938    0.054265    11.00000    0.03822    0.04757 =
         0.04420    0.01485    0.01489    0.01598
O2    4    1.649086   -0.041556   -0.384855    11.00000    0.04516    0.05099 =
         0.04833    0.01442    0.02157    0.01278
N1    3    0.716131    0.091645   -0.045527    11.00000    0.03703    0.03597 =
         0.03910    0.01502    0.01369    0.01082
AFIX  43
H1    2    0.664488    0.005188   -0.048617    11.00000   -1.20000
AFIX   0
N2    3    0.887933    0.105568   -0.098005    11.00000    0.03485    0.04115 =
         0.03733    0.01629    0.01234    0.01256
C1    1    0.626599    0.211057    0.010866    11.00000    0.03750    0.04482 =
         0.03468    0.01643    0.00812    0.01775
C2    1    0.733181    0.363431    0.022372    11.00000    0.05443    0.04161 =
         0.05011    0.02446    0.01880    0.02283
AFIX  23
H2A   2    0.813769    0.352785   -0.039706    11.00000   -1.20000
H2B   2    0.628850    0.425459    0.018816    11.00000   -1.20000
AFIX   0
C3    1    0.876308    0.434853    0.136277    11.00000    0.04384    0.03005 =
         0.05231    0.02040    0.01642    0.01173
C4    1    1.080197    0.405856    0.147120    11.00000    0.04527    0.03805 =
         0.06921    0.02318    0.02308    0.01166
AFIX  43
H4    2    1.135372    0.350369    0.082612    11.00000   -1.20000
AFIX   0
C5    1    1.200373    0.459965    0.254307    11.00000    0.03479    0.04569 =
         0.09593    0.03072    0.00520    0.00491
AFIX  43
H5    2    1.336465    0.440241    0.261701    11.00000   -1.20000
AFIX   0
C6    1    1.119877    0.543201    0.350653    11.00000    0.05867    0.04120 =
         0.07053    0.01986   -0.00819   -0.00210
AFIX  43
H6    2    1.202310    0.578393    0.422237    11.00000   -1.20000
AFIX   0
C7    1    0.918161    0.574769    0.341852    11.00000    0.05985    0.03174 =
         0.05132    0.01270    0.00976    0.00623
C8    1    0.799418    0.519816    0.233567    11.00000    0.04176    0.03122 =
         0.05842    0.01936    0.01734    0.01342
AFIX  43
H8    2    0.664010    0.540754    0.226190    11.00000   -1.20000
AFIX   0
C9    1    0.957934   -0.016108   -0.149807    11.00000    0.03775    0.03373 =
         0.03663    0.01444    0.00887    0.00948
AFIX  43
H9    2    0.892702   -0.105171   -0.148984    11.00000   -1.20000
AFIX   0
C10   1    1.138053   -0.016324   -0.209769    11.00000    0.03469    0.03608 =
         0.03103    0.01257    0.00708    0.01058
C11   1    1.240424    0.111975   -0.216508    11.00000    0.03966    0.03302 =
         0.03907    0.01346    0.00971    0.01340
AFIX  43
H11   2    1.192929    0.202008   -0.181756    11.00000   -1.20000
AFIX   0
C12   1    1.411401    0.108670   -0.273774    11.00000    0.03888    0.03596 =
         0.04026    0.01596    0.00864    0.00891
AFIX  43
H12   2    1.478104    0.195779   -0.277117    11.00000   -1.20000
AFIX   0
C13   1    1.483208   -0.025882   -0.326444    11.00000    0.03479    0.04280 =
         0.03105    0.01304    0.00746    0.00980
C14   1    1.382678   -0.154287   -0.319832    11.00000    0.04290    0.03568 =
         0.04052    0.00905    0.01258    0.01492
AFIX  43
H14   2    1.430955   -0.244124   -0.354091    11.00000   -1.20000
AFIX   0
C15   1    1.212434   -0.150279   -0.263198    11.00000    0.04261    0.03199 =
         0.03998    0.01319    0.01035    0.00949
AFIX  43
H15   2    1.145793   -0.237716   -0.260342    11.00000   -1.20000
AFIX   0
C16   1    1.762955    0.089414   -0.387808    11.00000    0.04286    0.06426 =
         0.05296    0.02492    0.01859    0.00515
AFIX 137
H16A  2    1.673266    0.131807   -0.427233    11.00000   -1.50000
H16B  2    1.880663    0.064338   -0.427238    11.00000   -1.50000
H16C  2    1.811830    0.160541   -0.310948    11.00000   -1.50000
AFIX   0
C17   1    0.825138    0.664756    0.445014    11.00000    0.09614    0.05406 =
         0.05422    0.00959    0.01615    0.01686
AFIX 137
H17A  2    0.772190    0.745724    0.432503    11.00000   -1.50000
H17B  2    0.931248    0.703854    0.511436    11.00000   -1.50000
H17C  2    0.712753    0.601982    0.456784    11.00000   -1.50000
HKLF 4
REM  HSY-316 in P-1 #2
REM R1 =  0.0521 for   2032 Fo > 4sig(Fo)  and  0.0735 for all   2840 data
REM    193 parameters refined using      0 restraints
END
WGHT      0.0640      0.0710
REM Highest difference peak  0.205,  deepest hole -0.199,  1-sigma level  0.044
Q1    1   0.9677  0.1924 -0.0934  11.00000  0.05    0.21
Q2    1   1.0539 -0.0181 -0.1825  11.00000  0.05    0.20
Q3    1   0.6184 -0.0942 -0.0474  11.00000  0.05    0.18
Q4    1   1.1561  0.0422 -0.2250  11.00000  0.05    0.17
Q5    1   1.3301 -0.1374 -0.2548  11.00000  0.05    0.17
Q6    1   1.4831 -0.0903 -0.3033  11.00000  0.05    0.16
Q7    1   0.3291  0.2078  0.0635  11.00000  0.05    0.15
Q8    1   0.6992  0.2842  0.0249  11.00000  0.05    0.15
Q9    1   0.8579  0.6138  0.5005  11.00000  0.05    0.15
Q10   1   0.6563  0.6774  0.4319  11.00000  0.05    0.15
;
