# Supplementary material for: (E)-N′-(4-Meth­oxy­benzyl­idene)-2-m-tolyl­acetohydrazide
Source: Acta Crystallogr Sect E Struct Rep Online. 2012 Nov 24;68(Pt 12):o3435. doi: 10.1107/S1600536812047113 (PMC3589016; doi:10.1107/S1600536812047113)
Supplement: Supplementary file 2 [file e-68-o3435-Isup2.hkl]

# 
# h,k,l, Fc-squared, Fo-squared, sigma(Fo-squared) and status flag 
# 
data_I
_shelx_refln_list_code          4 
_shelx_F_calc_maximum      137.76 
_exptl_crystal_F_000       300.00 
_reflns_d_resolution_high  0.8079 
 
loop_ 
 _symmetry_equiv_pos_as_xyz 
 'x, y, z' 
 '-x, -y, -z' 
 
_cell_length_a     6.4961 
_cell_length_b     9.8047 
_cell_length_c    12.7464 
_cell_angle_alpha 112.130 
_cell_angle_beta   95.507 
_cell_angle_gamma  96.601 
 
_shelx_F_squared_multiplier     1.000 
 
loop_ 
 _refln_index_h 
 _refln_index_k 
 _refln_index_l 
 _refln_F_squared_calc 
 _refln_F_squared_meas 
 _refln_F_squared_sigma 
 _refln_observed_status 
   1   0   0      210.12      155.02      5.40 o 
   2   0   0      687.94      630.76     17.94 o 
   3   0   0      480.84      489.56     12.00 o 
   4   0   0       53.00       68.66      6.29 o 
   5   0   0        7.19       13.49      3.26 o 
   6   0   0       15.55       11.51      2.49 o 
   7   0   0       25.11       26.14      4.79 o 
  -7   1   0       33.90       28.55      4.96 o 
  -6   1   0        0.02       -0.91      0.91 o 
  -5   1   0       25.36       22.29      4.14 o 
  -4   1   0        0.41        0.64      1.03 o 
  -3   1   0      439.52      459.59     10.83 o 
  -2   1   0      199.57      168.75     14.95 o 
  -1   1   0     4375.69     4312.58     97.93 o 
   0   1   0     1563.67     1395.71     23.65 o 
   1   1   0      704.15      637.77     12.02 o 
   2   1   0        2.83        4.37      0.83 o 
   3   1   0       31.90       26.18      2.30 o 
   4   1   0       73.27       83.81      8.40 o 
   5   1   0       35.61       31.22      3.50 o 
   6   1   0        1.90        1.23      0.93 o 
   7   1   0       13.26       14.52      3.41 o 
  -7   2   0        0.09        0.18      0.76 o 
  -6   2   0        8.81        7.66      2.50 o 
  -5   2   0        5.49        1.80      1.29 o 
  -4   2   0       95.82      107.62      8.05 o 
  -3   2   0       11.49       16.91      2.55 o 
  -2   2   0     1018.91      978.00     68.10 o 
  -1   2   0       38.13       46.22      2.47 o 
   0   2   0     3889.89     3561.01     61.56 o 
   1   2   0     3436.14     3254.35     44.36 o 
   2   2   0      116.01      119.63      8.83 o 
   3   2   0       11.66       11.01      1.58 o 
   4   2   0        1.62        2.88      0.98 o 
   5   2   0       26.80       33.01      3.73 o 
   6   2   0       13.96       12.45      2.29 o 
   7   2   0        3.54        4.41      1.83 o 
  -7   3   0       21.67       20.30      2.98 o 
  -6   3   0      327.93      346.42     18.99 o 
  -5   3   0       90.19       85.72      8.01 o 
  -4   3   0       10.53       13.40      2.80 o 
  -3   3   0      440.00      455.84     16.64 o 
  -2   3   0       45.99       44.07      3.30 o 
  -1   3   0       46.16       47.60      1.97 o 
   0   3   0      452.75      453.54     10.51 o 
   1   3   0      265.58      241.45      5.38 o 
   2   3   0      333.08      331.85     13.94 o 
   3   3   0        3.17        0.70      0.72 o 
   4   3   0        0.10        1.66      1.42 o 
   5   3   0       35.76       41.95      4.35 o 
   6   3   0       37.54       44.07      4.23 o 
  -7   4   0       38.45       36.82      4.14 o 
  -6   4   0      392.10      447.20     24.02 o 
  -5   4   0      124.48      137.01     11.82 o 
  -4   4   0        3.57        2.87      1.31 o 
  -3   4   0       17.90       13.00      2.74 o 
  -2   4   0       63.56       68.54      4.21 o 
  -1   4   0        7.11        5.28      0.70 o 
   0   4   0      180.47      207.11      6.77 o 
   1   4   0       18.30       21.34      2.16 o 
   2   4   0      449.08      490.32     19.67 o 
   3   4   0       75.80       67.57      7.16 o 
   4   4   0        4.74        3.51      1.72 o 
   5   4   0       77.41       77.72      8.63 o 
   6   4   0       18.61       19.71      3.85 o 
  -7   5   0        3.35        4.84      1.51 o 
  -6   5   0      242.27      280.33     17.99 o 
  -5   5   0       17.82       18.07      3.14 o 
  -4   5   0        0.90        0.31      1.20 o 
  -3   5   0       19.40       26.00      3.08 o 
  -2   5   0      244.86      255.20      9.58 o 
  -1   5   0       26.68       36.61      2.67 o 
   0   5   0       38.61       49.21      5.20 o 
   1   5   0      123.91      112.14      5.83 o 
   2   5   0      668.03      724.85     27.29 o 
   3   5   0       21.32       21.16      4.14 o 
   4   5   0       21.45       27.57      4.96 o 
   5   5   0       28.72       20.38      4.23 o 
   6   5   0       11.20       14.24      2.87 o 
  -7   6   0        0.41       -0.08      1.17 o 
  -6   6   0       12.22       11.45      3.24 o 
  -5   6   0       33.48       36.55      4.27 o 
  -4   6   0      111.80      110.75      7.25 o 
  -3   6   0       19.82       17.38      3.95 o 
  -2   6   0       20.22       22.59      2.88 o 
  -1   6   0       51.61       52.34      4.18 o 
   0   6   0        1.18        0.60      0.66 o 
   1   6   0       23.00       27.51      4.45 o 
   2   6   0        2.66        2.97      1.65 o 
   3   6   0      106.43      105.01      9.90 o 
   4   6   0        6.74        5.88      2.38 o 
   5   6   0       39.09       48.72      6.21 o 
  -6   7   0        0.34       -0.42      1.60 o 
  -5   7   0        1.19        1.42      1.00 o 
  -4   7   0       33.35       37.28      4.21 o 
  -3   7   0       67.85       61.12      8.03 o 
  -2   7   0       39.09       36.28      5.75 o 
  -1   7   0      274.15      282.29     15.57 o 
   0   7   0       16.66       17.94      2.68 o 
   1   7   0       27.06       24.46      3.29 o 
   2   7   0       33.40       29.53      5.42 o 
   3   7   0        9.54        8.72      1.99 o 
   4   7   0       21.18       14.59      3.40 o 
   5   7   0        0.83        1.00      0.67 o 
  -6   8   0       30.36       39.38      4.36 o 
  -5   8   0       11.93       13.31      2.07 o 
  -4   8   0      379.91      384.84     21.29 o 
  -3   8   0       25.91       22.46      5.04 o 
  -2   8   0       17.22       17.75      3.28 o 
  -1   8   0        0.93        2.90      1.69 o 
   0   8   0        0.07        0.77      1.06 o 
   1   8   0        1.00        1.10      1.24 o 
   2   8   0       10.30       11.04      3.33 o 
   3   8   0        4.85        3.62      1.64 o 
   4   8   0       41.16       37.76      4.66 o 
  -5   9   0       26.24       24.86      3.78 o 
  -4   9   0        1.01        0.51      1.56 o 
  -3   9   0       76.99       81.43      9.23 o 
  -2   9   0        2.15        3.86      2.07 o 
  -1   9   0       26.62       31.49      5.12 o 
   0   9   0      107.76      124.53     10.77 o 
   1   9   0        8.52        6.08      2.22 o 
   2   9   0        1.70        5.48      2.16 o 
   3   9   0        0.92        0.57      0.90 o 
  -4  10   0       43.83       40.96      4.76 o 
  -3  10   0        0.87        3.16      1.90 o 
  -2  10   0        2.51        2.13      1.80 o 
  -1  10   0        2.17        1.65      0.73 o 
   0  10   0        5.90        6.93      1.52 o 
   1  10   0        2.73        3.38      0.97 o 
   2  10   0       10.74       14.62      2.39 o 
  -2  11   0       11.55       12.56      2.33 o 
  -1  11   0       18.68       24.52      3.31 o 
   0 -11   1        0.77        1.50      0.86 o 
   1 -11   1        1.94        2.74      1.10 o 
   2 -11   1       16.79       19.52      3.27 o 
   3 -11   1        9.35        6.86      1.83 o 
  -2 -10   1       13.92       20.00      3.13 o 
  -1 -10   1        6.49        6.38      1.30 o 
   0 -10   1      100.09      116.54      6.60 o 
   1 -10   1        1.25        0.83      1.04 o 
   2 -10   1        0.23        1.07      1.74 o 
   3 -10   1       55.11       53.10      6.71 o 
   4 -10   1       12.72       13.00      2.98 o 
  -3  -9   1        2.30        1.73      0.80 o 
  -2  -9   1        0.43        0.15      0.89 o 
  -1  -9   1        7.74        6.24      2.28 o 
   0  -9   1      121.05      134.69     11.16 o 
   1  -9   1        0.60       -0.10      1.48 o 
   2  -9   1        0.04        0.95      1.84 o 
   3  -9   1       60.08       51.84      7.37 o 
   4  -9   1        0.00       -1.00      1.13 o 
   5  -9   1        4.04        6.32      2.13 o 
  -4  -8   1        1.11        1.70      1.54 o 
  -3  -8   1        3.37        2.76      1.18 o 
  -2  -8   1        0.81        1.26      0.74 o 
  -1  -8   1        9.56        9.43      1.92 o 
   0  -8   1      440.26      460.63     13.08 o 
   1  -8   1      280.96      295.10     17.21 o 
   2  -8   1      103.17       98.45     10.87 o 
   3  -8   1       11.62       15.26      4.33 o 
   4  -8   1       29.70       37.42      6.28 o 
   5  -8   1        7.15        6.67      2.26 o 
   6  -8   1        3.47        2.77      1.01 o 
  -5  -7   1        2.11        1.96      0.69 o 
  -4  -7   1        0.65        0.20      0.70 o 
  -3  -7   1       23.26       26.66      3.45 o 
  -2  -7   1        2.47        4.51      2.24 o 
  -1  -7   1       24.04       13.86      3.43 o 
   0  -7   1       76.22       67.54      5.14 o 
   1  -7   1       93.54      100.85      9.21 o 
   2  -7   1        0.49        1.56      2.12 o 
   3  -7   1        4.44        6.69      1.47 o 
   4  -7   1        8.93        9.39      3.37 o 
   5  -7   1       22.43       29.21      3.78 o 
   6  -7   1       44.00       48.79      5.09 o 
  -6  -6   1        1.02       -0.17      0.35 o 
  -5  -6   1        6.76        7.70      2.42 o 
  -4  -6   1       29.00       24.07      4.72 o 
  -3  -6   1        0.08       -0.51      1.36 o 
  -2  -6   1        4.31        1.70      1.73 o 
  -1  -6   1       23.94       16.90      3.21 o 
   0  -6   1      198.84      187.07      8.36 o 
   1  -6   1        0.05        1.32      0.62 o 
   2  -6   1      371.17      366.13     12.89 o 
   3  -6   1        3.43        1.78      0.76 o 
   4  -6   1        1.79        1.20      0.83 o 
   5  -6   1        0.99        1.18      2.77 o 
   6  -6   1       34.90       41.21      6.22 o 
   7  -6   1        1.27        2.13      1.15 o 
  -6  -5   1       49.47       56.45      6.29 o 
  -5  -5   1        5.12        5.05      2.25 o 
  -4  -5   1        0.68        1.99      1.81 o 
  -3  -5   1        0.00        0.64      1.41 o 
  -2  -5   1       37.83       41.37      5.29 o 
  -1  -5   1       27.08       33.35      7.70 o 
   0  -5   1      244.26      244.80      8.10 o 
   1  -5   1       51.61       57.41      3.36 o 
   2  -5   1      884.64      918.17     17.68 o 
   3  -5   1       85.58       83.73      5.54 o 
   4  -5   1        1.08        1.82      0.92 o 
   5  -5   1        0.00        1.18      0.74 o 
   6  -5   1       20.01       21.36      3.14 o 
   7  -5   1        4.67        6.70      1.48 o 
  -6  -4   1       33.89       34.72      5.29 o 
  -5  -4   1       24.71       28.65      5.15 o 
  -4  -4   1       12.17       13.83      1.97 o 
  -3  -4   1       14.32       11.55      2.87 o 
  -2  -4   1        1.53        2.29      1.13 o 
  -1  -4   1      255.02      270.27      8.50 o 
   0  -4   1      291.60      309.11      9.46 o 
   1  -4   1      412.66      412.66      7.25 o 
   2  -4   1     1047.72     1108.27     23.70 o 
   3  -4   1       28.51       27.07      3.25 o 
   4  -4   1        1.89        1.80      0.47 o 
   5  -4   1        0.20       -0.04      0.50 o 
   6  -4   1       13.09       14.44      2.67 o 
   7  -4   1        8.28       10.69      2.04 o 
  -7  -3   1        0.49        0.85      1.04 o 
  -6  -3   1       16.60       15.95      2.60 o 
  -5  -3   1        5.72        5.40      1.62 o 
  -4  -3   1       13.97       10.47      2.85 o 
  -3  -3   1       65.27       58.33      3.82 o 
  -2  -3   1      228.00      222.61      6.84 o 
  -1  -3   1     1602.07     1596.45     23.20 o 
   0  -3   1      523.61      548.26     14.61 o 
   1  -3   1       53.42       58.13      1.50 o 
   2  -3   1      202.01      183.09      7.49 o 
   3  -3   1       70.13       80.28      5.70 o 
   4  -3   1       51.75       42.63      5.03 o 
   5  -3   1        0.52        0.81      1.98 o 
   6  -3   1        0.25        0.69      0.71 o 
   7  -3   1        0.99       -0.11      1.02 o 
  -7  -2   1        0.10       -0.44      0.99 o 
  -6  -2   1       62.57       67.94      6.89 o 
  -5  -2   1       10.43        9.15      2.05 o 
  -4  -2   1      120.89      134.99      6.78 o 
  -3  -2   1       62.53       53.46      7.37 o 
  -2  -2   1       39.11       33.35      2.19 o 
  -1  -2   1      537.04      458.37      9.32 o 
   0  -2   1      431.29      469.26     12.05 o 
   1  -2   1      489.68      475.31     13.71 o 
   2  -2   1      101.04      106.76      8.54 o 
   3  -2   1       16.23       12.20      2.21 o 
   4  -2   1      334.86      346.60     15.84 o 
   5  -2   1       69.13       70.24      7.39 o 
   6  -2   1        1.50        1.06      1.53 o 
   7  -2   1        5.00        2.34      1.46 o 
  -7  -1   1        0.34        1.74      1.36 o 
  -6  -1   1       10.70       11.96      2.35 o 
  -5  -1   1       78.95       77.46      7.81 o 
  -4  -1   1      278.74      292.92     12.33 o 
  -3  -1   1       50.27       43.96      2.97 o 
  -2  -1   1      215.58      195.96     10.97 o 
  -1  -1   1     1116.23      983.23     22.55 o 
   0  -1   1       88.44       91.09      3.29 o 
   1  -1   1       43.57       34.74      1.87 o 
   2  -1   1      111.57       93.01      5.33 o 
   3  -1   1        0.01        0.10      0.41 o 
   4  -1   1      455.03      462.59     19.19 o 
   5  -1   1       13.22       16.45      3.59 o 
   6  -1   1        1.19        2.12      1.31 o 
   7  -1   1        3.18        2.21      1.50 o 
  -7   0   1       36.60       40.77      5.85 o 
  -6   0   1       10.84       12.70      2.66 o 
  -5   0   1       71.71       74.19      7.60 o 
  -4   0   1      389.50      417.77     17.89 o 
  -3   0   1        2.31        1.62      0.52 o 
  -2   0   1      102.36       89.86      3.30 o 
  -1   0   1      286.13      247.22      5.24 o 
   0   0   1      811.39      816.55     20.27 o 
   1   0   1      425.05      407.32     11.86 o 
   2   0   1        3.58        4.86      1.22 o 
   3   0   1        2.01        0.86      0.59 o 
   4   0   1      132.51      126.55      6.72 o 
   5   0   1       63.95       61.63      7.03 o 
   6   0   1        3.42        5.10      2.47 o 
   7   0   1        0.04       -0.78      0.87 o 
  -8   1   1        8.49        9.43      2.06 o 
  -7   1   1      102.36      125.36     10.12 o 
  -6   1   1       11.71       13.57      2.78 o 
  -5   1   1        0.47        0.88      0.94 o 
  -4   1   1       73.14       66.09      6.28 o 
  -3   1   1        3.57        2.14      0.77 o 
  -2   1   1        2.94        3.10      0.50 o 
  -1   1   1        0.06        0.53      0.35 o 
   0   1   1        6.19        6.31      0.83 o 
   1   1   1     2399.57     2320.44     39.40 o 
   2   1   1        0.58       -0.11      0.44 o 
   3   1   1       39.61       33.45      2.86 o 
   4   1   1       13.70       13.66      2.03 o 
   5   1   1       79.45       73.99      5.57 o 
   6   1   1       12.60       10.07      3.30 o 
   7   1   1        0.53        0.48      0.78 o 
  -8   2   1        2.15        2.13      1.08 o 
  -7   2   1       62.44       69.25      5.62 o 
  -6   2   1        2.23        3.61      2.61 o 
  -5   2   1       16.25       12.81      2.94 o 
  -4   2   1        0.05       -1.03      1.08 o 
  -3   2   1       94.23       85.51      6.05 o 
  -2   2   1      329.35      311.15     28.45 o 
  -1   2   1     2861.92     2825.42     54.72 o 
   0   2   1       23.81       32.45      2.21 o 
   1   2   1      152.73      168.44      5.21 o 
   2   2   1      111.69       93.67      6.03 o 
   3   2   1       37.78       37.80      3.84 o 
   4   2   1       19.87       19.30      2.51 o 
   5   2   1       26.86       25.11      3.36 o 
   6   2   1      140.02      144.04     17.97 o 
   7   2   1       12.65       16.37      3.14 o 
  -7   3   1        8.88       10.68      2.17 o 
  -6   3   1       69.21       69.10      8.70 o 
  -5   3   1       28.80       27.68      4.78 o 
  -4   3   1       11.70       12.52      2.60 o 
  -3   3   1       10.62       10.39      1.93 o 
  -2   3   1      429.60      440.80     15.42 o 
  -1   3   1      225.81      232.72      7.71 o 
   0   3   1       20.21       22.24      2.46 o 
   1   3   1      145.79      160.87      4.54 o 
   2   3   1        0.10        1.01      0.57 o 
   3   3   1       38.26       34.98      4.79 o 
   4   3   1       14.33       14.26      3.31 o 
   5   3   1        2.71        2.16      0.67 o 
   6   3   1      329.71      382.81     13.44 o 
  -7   4   1       25.87       25.62      3.21 o 
  -6   4   1       97.43      101.41     10.60 o 
  -5   4   1      239.85      268.77     17.01 o 
  -4   4   1        0.02        2.47      1.79 o 
  -3   4   1       32.98       27.91      4.32 o 
  -2   4   1      137.41      152.31     10.09 o 
  -1   4   1      116.16      119.96      5.55 o 
   0   4   1        0.18        0.36      0.82 o 
   1   4   1        0.65        0.53      0.36 o 
   2   4   1       22.84       18.63      3.23 o 
   3   4   1        4.14        8.51      2.72 o 
   4   4   1        2.50        2.95      1.22 o 
   5   4   1       37.02       36.76      4.01 o 
   6   4   1       72.19       74.23      4.81 o 
  -7   5   1        0.83        0.28      0.48 o 
  -6   5   1        4.23        6.53      2.73 o 
  -5   5   1      330.10      308.01     17.45 o 
  -4   5   1        7.09        6.73      1.68 o 
  -3   5   1       65.10       64.09      7.35 o 
  -2   5   1       16.53        6.31      2.23 o 
  -1   5   1       11.21       15.90      5.21 o 
   0   5   1       19.71       16.83      3.23 o 
   1   5   1        0.02        0.08      0.53 o 
   2   5   1        4.18        5.49      1.84 o 
   3   5   1        7.17        7.58      2.55 o 
   4   5   1        6.02        5.25      2.48 o 
   5   5   1        5.46        5.21      2.04 o 
   6   5   1       19.26       20.63      2.97 o 
  -7   6   1        7.32       11.90      2.76 o 
  -6   6   1       25.42       28.71      4.97 o 
  -5   6   1      186.20      187.99     14.18 o 
  -4   6   1       53.36       57.34      5.24 o 
  -3   6   1      100.22       82.13      6.12 o 
  -2   6   1       24.91       25.83      3.25 o 
  -1   6   1      183.07      183.54     12.26 o 
   0   6   1      391.69      389.70     13.27 o 
   1   6   1      127.56      138.88     10.85 o 
   2   6   1       17.18       17.15      4.97 o 
   3   6   1       24.31       21.66      4.47 o 
   4   6   1        1.79        0.60      1.41 o 
   5   6   1        0.02        1.41      0.75 o 
  -6   7   1        0.11        0.28      0.89 o 
  -5   7   1       28.24       24.74      3.25 o 
  -4   7   1        1.57        0.91      1.07 o 
  -3   7   1        5.01        4.61      1.33 o 
  -2   7   1        3.92        5.34      2.33 o 
  -1   7   1       49.45       56.24      4.90 o 
   0   7   1      352.61      351.64     13.49 o 
   1   7   1      206.69      196.99     14.26 o 
   2   7   1        0.40       -0.32      0.89 o 
   3   7   1        0.68       -0.46      0.79 o 
   4   7   1       10.86        9.48      2.72 o 
   5   7   1        6.09        6.48      1.59 o 
  -6   8   1        1.81        1.24      1.09 o 
  -5   8   1        2.98        1.38      1.49 o 
  -4   8   1       95.12       91.30      6.43 o 
  -3   8   1       83.33       77.05      6.09 o 
  -2   8   1        1.50        1.03      0.78 o 
  -1   8   1       15.41       14.11      3.85 o 
   0   8   1      178.53      190.95     14.22 o 
   1   8   1       22.16       22.55      4.64 o 
   2   8   1        5.53        7.73      2.67 o 
   3   8   1        0.03        1.61      1.39 o 
   4   8   1       13.59       13.35      2.49 o 
  -5   9   1        9.46        6.69      1.76 o 
  -4   9   1        3.99        4.04      1.40 o 
  -3   9   1        3.73        0.93      1.40 o 
  -2   9   1        3.07        2.67      1.46 o 
  -1   9   1        0.29       -0.30      1.75 o 
   0   9   1        4.70        4.19      2.05 o 
   1   9   1        0.43        1.21      1.14 o 
   2   9   1        2.90        1.00      0.82 o 
   3   9   1        1.11        0.27      0.47 o 
  -4  10   1        2.63        3.13      1.35 o 
  -3  10   1        0.55        1.10      1.02 o 
  -2  10   1        0.10        0.50      1.07 o 
  -1  10   1        9.63        9.28      2.67 o 
   0  10   1       13.82       17.53      2.30 o 
   1  10   1        0.06        0.50      0.44 o 
   0 -11   2        0.00        0.90      0.62 o 
   1 -11   2       51.47       56.27      5.80 o 
   2 -11   2       16.23       19.22      3.31 o 
   3 -11   2       36.52       35.09      4.32 o 
  -2 -10   2        0.45       -0.32      0.63 o 
  -1 -10   2       11.29        6.63      1.35 o 
   0 -10   2       30.57       34.58      3.57 o 
   1 -10   2       11.47        7.50      3.03 o 
   2 -10   2        1.52        2.76      1.66 o 
   3 -10   2       77.75       81.60      8.44 o 
   4 -10   2       84.62       77.10      7.57 o 
   5 -10   2        0.70        0.17      0.72 o 
  -4  -9   2        0.30        0.62      0.43 o 
  -3  -9   2        0.06        1.10      0.92 o 
  -2  -9   2       13.30       13.55      2.31 o 
  -1  -9   2        0.12       -0.63      0.63 o 
   0  -9   2       37.48       36.83      5.89 o 
   1  -9   2       23.29       26.04      3.50 o 
   2  -9   2        7.35        4.38      1.42 o 
   3  -9   2       39.10       41.95      6.23 o 
   4  -9   2        0.00       -0.07      1.69 o 
   5  -9   2        8.72        4.72      2.00 o 
  -5  -8   2       26.09       32.26      3.58 o 
  -4  -8   2       13.98       13.04      2.16 o 
  -3  -8   2       77.53       74.59      5.86 o 
  -2  -8   2       17.50       14.65      2.63 o 
  -1  -8   2        5.36        6.77      1.50 o 
   0  -8   2       55.08       49.63      4.90 o 
   1  -8   2      705.07      731.84     21.66 o 
   2  -8   2       29.56       29.14      3.80 o 
   3  -8   2       26.05       28.37      3.93 o 
   4  -8   2       46.74       44.97      7.01 o 
   5  -8   2       13.53       13.26      3.62 o 
   6  -8   2        0.39        1.75      1.05 o 
  -5  -7   2        0.10        1.10      0.70 o 
  -4  -7   2        1.41        1.28      0.83 o 
  -3  -7   2       22.08       27.80      4.95 o 
  -2  -7   2        5.82        3.29      2.08 o 
  -1  -7   2        9.37        6.55      2.50 o 
   0  -7   2      307.79      331.90     18.39 o 
   1  -7   2      308.71      292.12     16.97 o 
   2  -7   2       18.60       20.74      4.17 o 
   3  -7   2        9.06        8.25      1.98 o 
   4  -7   2       19.19       16.84      2.82 o 
   5  -7   2        7.60        6.91      1.83 o 
   6  -7   2      106.20      105.19      6.50 o 
  -6  -6   2        0.02        1.62      1.07 o 
  -5  -6   2        1.12        0.97      0.91 o 
  -4  -6   2       13.18        9.78      3.02 o 
  -3  -6   2        4.75        5.09      2.11 o 
  -2  -6   2        0.05        1.70      1.66 o 
  -1  -6   2       10.36       11.70      2.63 o 
   0  -6   2       36.39       38.35      3.37 o 
   1  -6   2       51.53       42.26      5.51 o 
   2  -6   2      214.80      227.39      7.83 o 
   3  -6   2        3.52        4.60      1.39 o 
   4  -6   2        7.88       10.41      2.26 o 
   5  -6   2        1.95        1.28      1.09 o 
   6  -6   2      104.33      111.75      7.24 o 
   7  -6   2        3.67        6.82      2.18 o 
  -6  -5   2       15.96       19.29      3.81 o 
  -5  -5   2      150.19      139.45     11.76 o 
  -4  -5   2       35.43       33.28      3.99 o 
  -3  -5   2       27.59       29.26      4.87 o 
  -2  -5   2       17.43       14.53      3.14 o 
  -1  -5   2      104.07      107.32      7.68 o 
   0  -5   2      185.07      202.46      5.90 o 
   1  -5   2       49.88       46.76      2.87 o 
   2  -5   2        0.47        0.44      0.43 o 
   3  -5   2       18.05       20.12      2.62 o 
   4  -5   2        3.89        3.06      0.93 o 
   5  -5   2        1.05        0.96      0.68 o 
   6  -5   2      306.71      324.84     10.65 o 
   7  -5   2       49.30       42.03      7.80 o 
  -7  -4   2        0.12        0.13      0.50 o 
  -6  -4   2       29.20       30.36      5.03 o 
  -5  -4   2      626.42      559.25     26.02 o 
  -4  -4   2        5.69        8.47      2.80 o 
  -3  -4   2        5.77        4.21      1.61 o 
  -2  -4   2      176.91      181.66     10.51 o 
  -1  -4   2      750.25      756.67     24.18 o 
   0  -4   2     1543.07     1649.11     21.75 o 
   1  -4   2        0.37        0.24      0.23 o 
   2  -4   2      137.87      136.37      5.89 o 
   3  -4   2      653.73      775.23     38.03 o 
   4  -4   2       19.95       21.39      2.73 o 
   5  -4   2        7.57        4.06      1.07 o 
   6  -4   2        1.76        3.15      0.88 o 
   7  -4   2       17.36       17.80      2.56 o 
  -7  -3   2        1.39        0.75      0.60 o 
  -6  -3   2       54.65       65.14      7.71 o 
  -5  -3   2      367.88      395.72     14.86 o 
  -4  -3   2        0.54        1.73      1.75 o 
  -3  -3   2      255.89      271.39      9.03 o 
  -2  -3   2       24.32       32.46      2.29 o 
  -1  -3   2     4043.15     4021.97     96.04 o 
   0  -3   2     1509.92     1454.68     29.12 o 
   1  -3   2      164.58      169.23      3.67 o 
   2  -3   2     2407.55     2489.86     71.91 o 
   3  -3   2        0.73        0.15      0.60 o 
   4  -3   2        0.00        0.01      0.69 o 
   5  -3   2        4.87        1.65      0.67 o 
   6  -3   2       57.24       56.44      5.33 o 
   7  -3   2        9.68        8.77      2.33 o 
  -7  -2   2        2.16        0.71      0.53 o 
  -6  -2   2        0.93        0.06      0.98 o 
  -5  -2   2      148.95      166.30      7.96 o 
  -4  -2   2      546.75      556.41     53.11 o 
  -3  -2   2      243.42      217.59      7.64 o 
  -2  -2   2        0.65        0.19      0.34 o 
  -1  -2   2     1928.47     1809.19     31.15 o 
   0  -2   2    10082.11     9442.58    122.39 o 
   1  -2   2       10.24        7.84      0.96 o 
   2  -2   2        0.17        0.18      0.59 o 
   3  -2   2      149.17      148.26      8.85 o 
   4  -2   2        5.84        9.55      2.35 o 
   5  -2   2        2.82        2.42      0.86 o 
   6  -2   2        0.01        0.25      1.37 o 
   7  -2   2       17.97       15.49      3.53 o 
  -7  -1   2       30.35       32.44      3.34 o 
  -6  -1   2       14.30       17.14      2.78 o 
  -5  -1   2        1.77        2.52      1.19 o 
  -4  -1   2       47.92       42.25      3.44 o 
  -3  -1   2        3.16        2.09      0.70 o 
  -2  -1   2        3.71        3.04      0.62 o 
  -1  -1   2     1090.61      868.93     40.30 o 
   0  -1   2      283.86      304.11     19.42 o 
   1  -1   2       20.25       19.84      1.64 o 
   2  -1   2        2.90        5.37      1.37 o 
   3  -1   2      139.87      132.31      8.35 o 
   4  -1   2        8.14       13.84      2.87 o 
   5  -1   2       43.96       51.82      3.85 o 
   6  -1   2       18.00       23.53      4.90 o 
   7  -1   2        0.58        1.62      1.50 o 
  -7   0   2       41.82       49.04      6.44 o 
  -6   0   2        0.12        0.60      0.76 o 
  -5   0   2        0.11        0.66      1.25 o 
  -4   0   2       40.50       39.26      4.81 o 
  -3   0   2     1662.69     1669.03     68.78 o 
  -2   0   2       66.50       64.75      2.82 o 
  -1   0   2      711.18      694.25     18.83 o 
   0   0   2      679.18      826.05     15.91 o 
   1   0   2      170.70      151.17      4.38 o 
   2   0   2        9.54        6.74      1.58 o 
   3   0   2        9.57       12.03      2.41 o 
   4   0   2        0.98        1.77      1.08 o 
   5   0   2      344.49      368.79     17.02 o 
   6   0   2        4.19        2.95      1.20 o 
   7   0   2        0.16       -0.28      0.93 o 
  -8   1   2        3.78        1.64      0.94 o 
  -7   1   2        8.09       11.62      2.12 o 
  -6   1   2       19.40       22.43      4.71 o 
  -5   1   2        1.67        2.50      1.31 o 
  -4   1   2      245.41      251.07     12.96 o 
  -3   1   2      697.32      684.65     22.28 o 
  -2   1   2       40.25       38.32      2.66 o 
  -1   1   2      228.63      214.04      8.23 o 
   0   1   2      387.71      398.05     33.57 o 
   1   1   2      123.00      121.39      4.34 o 
   2   1   2      690.52      663.50     21.19 o 
   3   1   2        2.13        2.30      0.89 o 
   4   1   2       19.96       22.53      3.93 o 
   5   1   2        0.30        0.01      1.23 o 
   6   1   2       45.92       48.06      6.72 o 
   7   1   2       23.34       26.77      4.10 o 
  -8   2   2        0.08        0.63      0.52 o 
  -7   2   2       43.45       45.21      4.50 o 
  -6   2   2        1.69        2.45      1.35 o 
  -5   2   2        0.28        1.30      1.33 o 
  -4   2   2       88.23       79.83      6.71 o 
  -3   2   2      199.58      174.63      9.02 o 
  -2   2   2        0.42        0.73      0.36 o 
  -1   2   2        8.27        6.17      0.98 o 
   0   2   2        1.38        1.10      0.34 o 
   1   2   2     1073.29     1120.87     30.05 o 
   2   2   2      120.00      108.28      6.79 o 
   3   2   2      147.52      153.44      7.82 o 
   4   2   2      130.55      125.25      6.86 o 
   5   2   2      186.80      189.16     18.65 o 
   6   2   2       46.51       46.42      4.22 o 
   7   2   2        6.62        6.91      1.75 o 
  -7   3   2        0.00        0.90      0.93 o 
  -6   3   2       30.65       38.85      6.36 o 
  -5   3   2       34.73       31.97      5.37 o 
  -4   3   2       42.53       30.93      4.17 o 
  -3   3   2       16.95       17.19      2.77 o 
  -2   3   2      267.10      323.09      9.55 o 
  -1   3   2     1546.97     1808.46     80.57 o 
   0   3   2      139.99      151.81      8.96 o 
   1   3   2       30.60       26.27      1.86 o 
   2   3   2     1080.52     1092.85     33.90 o 
   3   3   2        0.04        1.49      1.32 o 
   4   3   2       12.84       12.22      2.16 o 
   5   3   2      101.08      103.93      7.00 o 
   6   3   2        0.03        1.02      1.18 o 
  -7   4   2        0.11        0.45      0.71 o 
  -6   4   2       11.36       12.25      3.73 o 
  -5   4   2       12.27       12.42      3.44 o 
  -4   4   2      168.64      158.13     11.82 o 
  -3   4   2       12.42        5.91      1.99 o 
  -2   4   2      270.45      285.75     15.24 o 
  -1   4   2      462.12      487.14     42.52 o 
   0   4   2      198.26      194.09     11.49 o 
   1   4   2        0.81        1.81      0.98 o 
   2   4   2      122.20      104.32      8.41 o 
   3   4   2       71.55       70.30      7.52 o 
   4   4   2       16.70       18.83      3.71 o 
   5   4   2       26.61       26.80      3.37 o 
   6   4   2       39.02       43.44      4.11 o 
  -7   5   2        9.95       15.88      2.35 o 
  -6   5   2        0.04        0.38      1.17 o 
  -5   5   2      412.94      415.43     22.58 o 
  -4   5   2      166.50      150.81     12.03 o 
  -3   5   2       28.25       27.21      5.08 o 
  -2   5   2       32.90       35.15      5.44 o 
  -1   5   2     1169.89     1250.75     29.17 o 
   0   5   2        0.37        1.03      1.10 o 
   1   5   2      209.56      192.80      8.45 o 
   2   5   2        6.16        6.04      2.21 o 
   3   5   2        0.32        0.70      1.58 o 
   4   5   2        2.48        1.38      0.93 o 
   5   5   2        0.09       -1.40      1.40 o 
  -7   6   2       13.45       15.98      3.00 o 
  -6   6   2        1.73        4.06      1.95 o 
  -5   6   2        1.73       -0.06      0.83 o 
  -4   6   2      241.54      228.47     15.73 o 
  -3   6   2        0.04        2.05      0.90 o 
  -2   6   2        8.57        8.31      1.90 o 
  -1   6   2        4.75        5.72      2.14 o 
   0   6   2       23.61       23.03      4.39 o 
   1   6   2       54.19       63.45      7.43 o 
   2   6   2       18.55       23.19      4.72 o 
   3   6   2        6.59        8.31      3.04 o 
   4   6   2       11.10        9.13      2.63 o 
   5   6   2       11.12       14.55      2.68 o 
  -6   7   2       12.41       15.21      3.36 o 
  -5   7   2       90.41       86.80      8.89 o 
  -4   7   2       11.01       12.04      2.46 o 
  -3   7   2       95.85       96.25      7.00 o 
  -2   7   2        3.42        4.64      1.91 o 
  -1   7   2       11.35       10.82      3.42 o 
   0   7   2      261.65      268.00     17.00 o 
   1   7   2      138.29      130.76     11.59 o 
   2   7   2       18.80       21.25      4.63 o 
   3   7   2        0.01       -1.36      1.36 o 
   4   7   2        0.38        0.76      0.70 o 
  -5   8   2        3.52        4.32      1.51 o 
  -4   8   2        5.23        5.73      1.55 o 
  -3   8   2        6.26        7.24      1.74 o 
  -2   8   2        9.04        6.45      2.44 o 
  -1   8   2       45.49       46.15      6.69 o 
   0   8   2       18.01       17.89      4.23 o 
   1   8   2      232.67      225.79     15.24 o 
   2   8   2        0.03       -0.81      0.84 o 
   3   8   2        0.56        2.24      1.52 o 
  -4   9   2        0.89        0.81      0.50 o 
  -3   9   2        5.44        3.74      1.60 o 
  -2   9   2        0.01       -0.03      0.85 o 
  -1   9   2        4.15        3.71      1.78 o 
   0   9   2       16.73       15.25      3.48 o 
   1   9   2       16.66       18.86      3.61 o 
   2   9   2        2.84        1.99      1.04 o 
  -3  10   2        0.07        0.32      0.68 o 
  -2  10   2       13.76       15.55      3.08 o 
  -1  10   2        2.41        3.66      1.55 o 
   0  10   2        0.51       -0.44      0.97 o 
   1  10   2       54.37       63.69      4.84 o 
  -1 -11   3        0.30       -0.50      0.50 o 
   0 -11   3       31.85       37.05      4.41 o 
   1 -11   3       11.05       11.70      2.11 o 
   2 -11   3       47.69       60.70      6.72 o 
   3 -11   3        9.36        9.60      2.44 o 
   4 -11   3        8.50       10.05      2.04 o 
  -3 -10   3        3.24        4.07      0.90 o 
  -2 -10   3        0.13       -1.10      1.10 o 
  -1 -10   3        9.85       17.28      3.54 o 
   0 -10   3        8.74        5.62      1.31 o 
   1 -10   3       42.98       39.86      6.84 o 
   2 -10   3        0.02        3.49      2.13 o 
   3 -10   3        2.75        0.67      1.16 o 
   4 -10   3        8.31        9.84      2.76 o 
   5 -10   3       18.17       17.52      3.00 o 
  -4  -9   3        1.92        4.21      0.99 o 
  -3  -9   3       61.55       57.20     10.32 o 
  -2  -9   3        0.04       -0.34      0.57 o 
  -1  -9   3        0.52        3.70      1.74 o 
   0  -9   3        6.02        3.61      1.89 o 
   1  -9   3        9.41        6.54      3.14 o 
   2  -9   3       16.91       14.07      2.40 o 
   3  -9   3        5.71        7.11      2.91 o 
   4  -9   3        1.70        2.81      1.64 o 
   5  -9   3       51.40       52.78      6.30 o 
  -5  -8   3        0.67        1.56      0.69 o 
  -4  -8   3        9.60       11.08      1.63 o 
  -3  -8   3       42.43       33.80      5.78 o 
  -2  -8   3        0.84        0.33      0.71 o 
  -1  -8   3        1.35        1.62      0.83 o 
   0  -8   3       14.55       14.56      2.63 o 
   1  -8   3        6.93        6.58      1.41 o 
   2  -8   3       96.94       94.13      6.89 o 
   3  -8   3       18.51       21.91      3.47 o 
   4  -8   3        2.39        3.01      1.92 o 
   5  -8   3       38.33       31.42      5.48 o 
   6  -8   3        8.67        9.35      2.42 o 
  -5  -7   3       10.31       11.86      2.10 o 
  -4  -7   3        6.07        6.44      2.36 o 
  -3  -7   3       30.85       23.53      4.28 o 
  -2  -7   3       25.03       18.35      2.93 o 
  -1  -7   3       37.04       34.59      5.51 o 
   0  -7   3       32.31       30.39      5.09 o 
   1  -7   3        0.28        0.66      0.83 o 
   2  -7   3        3.35        2.90      1.79 o 
   3  -7   3       16.97       17.85      2.41 o 
   4  -7   3        0.63       -0.79      0.80 o 
   5  -7   3        0.86        1.47      1.05 o 
   6  -7   3        2.66        4.01      1.47 o 
  -6  -6   3       10.31       10.71      2.55 o 
  -5  -6   3        7.55        7.73      2.60 o 
  -4  -6   3        3.80        4.78      2.56 o 
  -3  -6   3        9.67        6.06      2.36 o 
  -2  -6   3       16.94       11.50      2.95 o 
  -1  -6   3      143.04      152.35      9.91 o 
   0  -6   3      159.75      159.45     11.23 o 
   1  -6   3       22.11       21.37      2.75 o 
   2  -6   3        1.89       -0.20      0.66 o 
   3  -6   3       66.85       62.49      7.30 o 
   4  -6   3        0.01       -0.79      0.79 o 
   5  -6   3       16.99       15.75      2.29 o 
   6  -6   3        3.07        1.78      0.73 o 
  -6  -5   3        5.12        7.27      2.48 o 
  -5  -5   3        6.77        6.66      2.70 o 
  -4  -5   3       13.49       12.30      2.42 o 
  -3  -5   3       37.27       32.04      4.95 o 
  -2  -5   3        1.73        2.22      1.41 o 
  -1  -5   3     1454.89     1582.06     44.76 o 
   0  -5   3       75.64       72.86      4.62 o 
   1  -5   3       97.63       89.46      5.24 o 
   2  -5   3        4.57        3.75      1.52 o 
   3  -5   3       65.98       51.75      6.38 o 
   4  -5   3        1.67        3.19      1.75 o 
   5  -5   3        4.05        5.63      1.29 o 
   6  -5   3       25.11       28.31      3.95 o 
   7  -5   3      196.90      164.67     11.11 o 
  -7  -4   3        0.50        2.76      1.36 o 
  -6  -4   3        6.59        7.33      2.64 o 
  -5  -4   3       24.50       21.17      3.68 o 
  -4  -4   3       13.13       16.84      3.81 o 
  -3  -4   3        0.82        2.77      1.37 o 
  -2  -4   3      123.53      128.09      8.61 o 
  -1  -4   3      316.75      340.38     13.91 o 
   0  -4   3      248.43      243.48     12.01 o 
   1  -4   3       20.27       21.93      1.44 o 
   2  -4   3       62.29       63.54      8.14 o 
   3  -4   3       76.00       72.65      4.43 o 
   4  -4   3       40.23       38.75      3.93 o 
   5  -4   3        0.46        0.24      0.50 o 
   6  -4   3       61.99       70.78      4.81 o 
   7  -4   3      151.47      181.70     10.93 o 
  -7  -3   3        0.63        1.79      1.28 o 
  -6  -3   3        0.00       -0.99      1.28 o 
  -5  -3   3        6.17        6.98      2.00 o 
  -4  -3   3      121.86      108.55      9.14 o 
  -3  -3   3        1.09        0.87      0.68 o 
  -2  -3   3       36.32       26.11      2.06 o 
  -1  -3   3      377.27      386.17      9.36 o 
   0  -3   3     1109.18     1113.32     14.84 o 
   1  -3   3       41.71       36.66      1.34 o 
   2  -3   3       38.74       38.94      3.68 o 
   3  -3   3      220.65      206.27      8.24 o 
   4  -3   3       21.80       19.32      2.68 o 
   5  -3   3        3.69        5.14      1.13 o 
   6  -3   3        1.82       -0.09      0.90 o 
   7  -3   3        5.36        4.28      1.56 o 
  -7  -2   3       19.91       20.68      2.56 o 
  -6  -2   3       57.19       62.04      4.36 o 
  -5  -2   3        1.10       -1.70      4.60 o 
  -4  -2   3       78.48       66.53      4.49 o 
  -3  -2   3       23.08       18.83      2.01 o 
  -2  -2   3       17.13       16.08      1.56 o 
  -1  -2   3        0.21        1.74      0.53 o 
   0  -2   3      238.67      241.70      8.03 o 
   1  -2   3     3148.14     3393.63     73.36 o 
   2  -2   3      104.18      103.59      4.66 o 
   3  -2   3        2.79        1.43      0.57 o 
   4  -2   3        1.34       -0.32      0.89 o 
   5  -2   3       23.60       21.76      2.21 o 
   6  -2   3        1.29        1.61      1.20 o 
   7  -2   3        2.08        3.11      1.57 o 
  -7  -1   3       64.16       72.34      5.11 o 
  -6  -1   3       24.84       20.41      4.40 o 
  -5  -1   3        0.01       -0.92      1.43 o 
  -4  -1   3       12.57        9.24      2.33 o 
  -3  -1   3        1.15        0.18      0.37 o 
  -2  -1   3      154.44      122.62     13.40 o 
  -1  -1   3      572.68      502.20     36.45 o 
   0  -1   3      115.44      115.02      4.56 o 
   1  -1   3    18978.72    20092.82    263.87 o 
   2  -1   3      530.83      493.96     18.59 o 
   3  -1   3       46.62       30.79      4.03 o 
   4  -1   3        7.15        5.31      1.86 o 
   5  -1   3        0.56       -0.62      0.71 o 
   6  -1   3        0.46        1.94      1.77 o 
   7  -1   3        4.78        3.89      1.76 o 
  -7   0   3       19.52       17.74      3.81 o 
  -6   0   3        1.07        2.35      2.39 o 
  -5   0   3       21.48       15.92      3.17 o 
  -4   0   3        0.37        0.24      0.63 o 
  -3   0   3      283.36      298.12     12.54 o 
  -2   0   3       17.47       12.66      1.24 o 
  -1   0   3       21.24       22.40      1.59 o 
   0   0   3     1488.54     1575.96     61.41 o 
   1   0   3     9233.19     9769.10    157.36 o 
   2   0   3        1.16        1.57      0.52 o 
   3   0   3        0.03        1.47      1.01 o 
   4   0   3        6.48        4.99      1.24 o 
   5   0   3       18.08       23.26      3.36 o 
   6   0   3        2.86        3.36      2.15 o 
   7   0   3        0.07        0.59      1.02 o 
  -7   1   3        6.93        5.43      1.50 o 
  -6   1   3       20.52       17.99      4.08 o 
  -5   1   3        2.43        4.77      2.23 o 
  -4   1   3       16.66       14.22      2.84 o 
  -3   1   3       43.10       58.17      5.16 o 
  -2   1   3      265.88      243.11     10.40 o 
  -1   1   3       99.39      117.64      4.54 o 
   0   1   3      268.75      304.74      7.85 o 
   1   1   3      792.82      832.82     17.49 o 
   2   1   3      404.01      422.33     16.38 o 
   3   1   3       52.22       59.41      5.94 o 
   4   1   3        2.20        1.77      1.07 o 
   5   1   3        0.66        0.13      1.07 o 
   6   1   3       33.88       35.08      5.61 o 
   7   1   3        5.55        6.57      1.81 o 
  -7   2   3        0.43        1.00      1.14 o 
  -6   2   3        9.64       11.12      3.38 o 
  -5   2   3      230.77      227.75     12.97 o 
  -4   2   3       67.92       63.20      6.26 o 
  -3   2   3       12.45       18.23      2.86 o 
  -2   2   3      132.00      141.84      9.17 o 
  -1   2   3      636.04      772.41     25.81 o 
   0   2   3        6.58        8.76      1.23 o 
   1   2   3        0.58        0.45      0.47 o 
   2   2   3      209.21      201.07     10.56 o 
   3   2   3       18.87       22.97      2.76 o 
   4   2   3        0.59        0.19      0.83 o 
   5   2   3       13.82       15.22      2.57 o 
   6   2   3        1.24        1.21      0.94 o 
  -7   3   3        0.05       -0.38      0.85 o 
  -6   3   3       10.96       12.34      3.62 o 
  -5   3   3      703.71      745.72     31.43 o 
  -4   3   3      451.28      439.49     28.79 o 
  -3   3   3       69.20       65.74      4.46 o 
  -2   3   3      205.43      202.98     19.04 o 
  -1   3   3      361.67      443.94     12.32 o 
   0   3   3       22.85       26.25      3.87 o 
   1   3   3      129.38      128.82      5.80 o 
   2   3   3       30.52       34.53      4.78 o 
   3   3   3      269.32      275.08     15.71 o 
   4   3   3       11.91       12.23      2.40 o 
   5   3   3       13.37       15.14      3.14 o 
   6   3   3        0.00       -1.14      1.34 o 
  -7   4   3        1.59        0.13      0.87 o 
  -6   4   3       58.79       56.07      7.64 o 
  -5   4   3      577.03      582.70     27.43 o 
  -4   4   3        1.84       -0.01      0.78 o 
  -3   4   3       55.83       43.27      5.92 o 
  -2   4   3        5.13        7.58      2.22 o 
  -1   4   3       94.23      103.71     14.37 o 
   0   4   3       16.72       15.69      3.28 o 
   1   4   3        6.00        5.15      1.34 o 
   2   4   3      125.96      114.23      9.21 o 
   3   4   3      179.83      190.67      9.47 o 
   4   4   3        0.14       -0.04      0.69 o 
   5   4   3        1.99        1.57      1.02 o 
   6   4   3        0.09        1.57      0.85 o 
  -7   5   3        3.76        3.92      1.10 o 
  -6   5   3        0.25       -0.31      1.20 o 
  -5   5   3       47.98       48.91      7.07 o 
  -4   5   3       28.91       25.16      4.96 o 
  -3   5   3        0.30       -1.80      1.80 o 
  -2   5   3        3.22        3.28      1.41 o 
  -1   5   3      137.28      137.23     10.75 o 
   0   5   3        2.05        3.45      1.57 o 
   1   5   3       39.45       41.65      5.89 o 
   2   5   3        6.07        7.74      1.56 o 
   3   5   3       27.84       36.19      4.00 o 
   4   5   3        8.15        9.36      2.00 o 
   5   5   3        3.18        5.22      1.25 o 
  -7   6   3       20.20       24.58      3.47 o 
  -6   6   3        0.24        0.07      0.93 o 
  -5   6   3        5.38        7.07      2.58 o 
  -4   6   3       53.59       48.10      7.01 o 
  -3   6   3       17.83       15.15      2.61 o 
  -2   6   3        2.13        0.27      0.68 o 
  -1   6   3       19.98       19.56      4.23 o 
   0   6   3       64.59       63.80      5.36 o 
   1   6   3        5.05        5.49      2.25 o 
   2   6   3        0.07       -0.04      1.32 o 
   3   6   3        0.89       -0.35      0.74 o 
   4   6   3        4.16        3.82      1.81 o 
  -6   7   3        1.58        0.93      0.95 o 
  -5   7   3       53.50       49.93      6.50 o 
  -4   7   3        2.75        3.19      1.80 o 
  -3   7   3       72.30       64.02      5.68 o 
  -2   7   3        0.51        1.19      1.76 o 
  -1   7   3        5.79        5.01      2.29 o 
   0   7   3       29.05       30.41      5.46 o 
   1   7   3        3.27        2.38      1.98 o 
   2   7   3        0.03        1.13      1.15 o 
   3   7   3        0.01        0.56      1.43 o 
   4   7   3        1.63        1.74      0.87 o 
  -5   8   3        0.09       -0.56      0.56 o 
  -4   8   3        1.43        0.27      0.58 o 
  -3   8   3       57.59       49.42      4.65 o 
  -2   8   3       21.67       23.87      4.71 o 
  -1   8   3       15.66       12.18      3.40 o 
   0   8   3       14.22       18.21      4.15 o 
   1   8   3      137.90      137.96     11.07 o 
   2   8   3       25.58       27.50      4.31 o 
   3   8   3        0.00       -0.27      0.63 o 
  -4   9   3        2.10        0.53      0.76 o 
  -3   9   3       15.15       12.89      1.96 o 
  -2   9   3        6.11        5.88      1.48 o 
  -1   9   3        9.89        8.62      2.56 o 
   0   9   3        0.62        0.90      1.28 o 
   1   9   3        0.03        0.18      0.60 o 
   2   9   3       15.36       22.08      2.88 o 
  -2  10   3       17.18       17.65      2.73 o 
  -1  10   3       17.08       18.29      2.88 o 
  -2 -11   4        0.13       -0.79      0.79 o 
  -1 -11   4        5.08        6.09      1.74 o 
   0 -11   4        2.03        6.28      2.14 o 
   1 -11   4       14.91       16.54      2.29 o 
   2 -11   4        0.49        3.37      3.89 o 
   3 -11   4       30.82       32.87      4.41 o 
   4 -11   4        1.02        2.87      1.08 o 
  -3 -10   4        0.07        0.33      0.56 o 
  -2 -10   4        0.04        0.00      0.86 o 
  -1 -10   4        5.20        3.39      1.36 o 
   0 -10   4        3.92        2.65      1.32 o 
   1 -10   4      203.86      207.46      9.97 o 
   2 -10   4        0.49        0.81      0.96 o 
   3 -10   4        2.67        3.00      1.78 o 
   4 -10   4        0.15       -0.16      1.10 o 
   5 -10   4        0.02        0.02      0.63 o 
  -4  -9   4        1.08        2.49      0.84 o 
  -3  -9   4        4.34        5.82      1.77 o 
  -2  -9   4        2.57        2.81      1.81 o 
  -1  -9   4        0.00       -0.36      1.20 o 
   0  -9   4       23.38       20.50      4.48 o 
   1  -9   4      228.58      223.42     10.92 o 
   2  -9   4       54.10       44.58      7.18 o 
   3  -9   4       60.88       71.59      8.96 o 
   4  -9   4        0.08        1.41      2.04 o 
   5  -9   4        8.50        8.36      2.67 o 
  -5  -8   4        1.51        0.94      0.50 o 
  -4  -8   4        7.85        6.89      2.84 o 
  -3  -8   4        0.02       -0.82      1.22 o 
  -2  -8   4       48.78       41.24      4.56 o 
  -1  -8   4       58.20       61.19      4.51 o 
   0  -8   4       44.30       38.21      3.44 o 
   1  -8   4      260.26      258.37      9.48 o 
   2  -8   4      313.45      306.41     13.01 o 
   3  -8   4        1.17        2.23      1.94 o 
   4  -8   4        1.16        1.45      1.58 o 
   5  -8   4        0.96        1.65      1.86 o 
   6  -8   4       38.57       40.78      5.06 o 
  -5  -7   4        1.30        0.61      1.55 o 
  -4  -7   4       13.86       11.15      3.13 o 
  -3  -7   4       25.64       23.70      4.50 o 
  -2  -7   4       30.26       35.83      2.77 o 
  -1  -7   4      133.58      127.24      7.02 o 
   0  -7   4        1.86        2.21      1.79 o 
   1  -7   4       50.01       50.85      5.99 o 
   2  -7   4       39.21       34.66      5.51 o 
   3  -7   4       22.20       18.59      2.48 o 
   4  -7   4        1.08        2.25      0.98 o 
   5  -7   4       25.01       25.13      3.65 o 
   6  -7   4        3.76        1.90      1.03 o 
  -6  -6   4        0.27       -1.01      1.14 o 
  -5  -6   4       87.65      103.01      9.50 o 
  -4  -6   4       17.63       21.90      3.67 o 
  -3  -6   4       19.47       21.62      2.46 o 
  -2  -6   4      120.95      107.57      8.93 o 
  -1  -6   4      681.63      648.82     17.55 o 
   0  -6   4      493.54      478.64     24.34 o 
   1  -6   4      324.37      320.95     11.93 o 
   2  -6   4       51.83       51.02      6.38 o 
   3  -6   4      635.10      645.14     27.86 o 
   4  -6   4        4.38        1.85      1.65 o 
   5  -6   4        8.99        8.07      1.70 o 
   6  -6   4       12.23       10.85      1.86 o 
   7  -6   4        2.73        2.00      1.15 o 
  -6  -5   4        3.58        6.10      2.51 o 
  -5  -5   4       25.56       23.79      3.44 o 
  -4  -5   4        5.05        3.84      1.18 o 
  -3  -5   4       53.72       43.17      5.73 o 
  -2  -5   4      237.75      190.81     11.58 o 
  -1  -5   4      881.30      822.99     38.11 o 
   0  -5   4      662.53      715.35     18.25 o 
   1  -5   4       62.70       73.51      4.77 o 
   2  -5   4      496.11      459.29     20.42 o 
   3  -5   4      296.67      280.25     16.11 o 
   4  -5   4        0.33        0.29      0.84 o 
   5  -5   4        7.82        7.80      1.46 o 
   6  -5   4       17.65       18.39      2.96 o 
   7  -5   4        1.78        2.46      0.83 o 
  -7  -4   4        0.92        1.03      1.10 o 
  -6  -4   4        2.25        2.51      1.89 o 
  -5  -4   4       99.51      109.87      7.51 o 
  -4  -4   4      108.14      105.36      9.12 o 
  -3  -4   4       74.48       70.77      6.81 o 
  -2  -4   4        0.03        0.15      0.57 o 
  -1  -4   4     1368.81     1292.58     36.58 o 
   0  -4   4      155.21      152.28      5.13 o 
   1  -4   4      328.88      351.94     17.35 o 
   2  -4   4        6.14        5.02      1.02 o 
   3  -4   4      232.01      245.74     14.38 o 
   4  -4   4       21.88       28.34      3.21 o 
   5  -4   4       15.05       12.93      1.98 o 
   6  -4   4        2.81        1.90      1.06 o 
   7  -4   4       12.26       11.88      1.79 o 
  -7  -3   4       20.02       26.33      4.09 o 
  -6  -3   4        5.84        6.02      2.39 o 
  -5  -3   4       61.71       64.41      7.91 o 
  -4  -3   4      136.49      134.02      6.96 o 
  -3  -3   4        0.15        0.35      0.52 o 
  -2  -3   4      228.93      215.13     12.46 o 
  -1  -3   4       74.18       69.79      9.24 o 
   0  -3   4     2162.19     2198.60     26.21 o 
   1  -3   4      252.62      235.04      8.56 o 
   2  -3   4        1.64        1.49      0.64 o 
   3  -3   4       18.04       19.05      3.34 o 
   4  -3   4       25.56       25.71      4.67 o 
   5  -3   4       10.80       11.04      1.61 o 
   6  -3   4        8.21        6.38      1.72 o 
   7  -3   4        6.86        5.63      1.75 o 
  -7  -2   4        4.51        4.27      1.73 o 
  -6  -2   4        2.73        2.10      1.25 o 
  -5  -2   4       78.80       80.11      6.30 o 
  -4  -2   4       56.98       58.55      5.92 o 
  -3  -2   4      462.58      506.64     18.70 o 
  -2  -2   4        1.45        1.73      0.53 o 
  -1  -2   4       17.26       20.53      2.66 o 
   0  -2   4      628.90      649.45     15.16 o 
   1  -2   4      261.92      275.43     10.12 o 
   2  -2   4        8.30       10.24      1.50 o 
   3  -2   4        5.21        5.60      1.39 o 
   4  -2   4       69.77       78.46      5.61 o 
   5  -2   4      398.71      424.53     15.26 o 
   6  -2   4        3.36        2.64      1.12 o 
   7  -2   4        4.00        6.71      1.97 o 
  -7  -1   4        0.62        1.32      0.85 o 
  -6  -1   4       36.30       24.92      4.85 o 
  -5  -1   4        0.29        0.95      0.69 o 
  -4  -1   4      167.36      150.46     10.27 o 
  -3  -1   4      469.52      469.65     12.11 o 
  -2  -1   4      115.35      105.94     14.27 o 
  -1  -1   4       15.70       20.43      1.80 o 
   0  -1   4      131.33      140.66      4.93 o 
   1  -1   4      243.69      277.39      7.00 o 
   2  -1   4       18.82       22.78      2.19 o 
   3  -1   4       23.98       18.34      2.37 o 
   4  -1   4      120.96      126.13     10.40 o 
   5  -1   4        0.66        1.61      1.17 o 
   6  -1   4        0.00        0.36      1.20 o 
   7  -1   4        7.12        5.93      1.88 o 
  -7   0   4        6.72        7.65      2.34 o 
  -6   0   4       84.02       90.62      9.94 o 
  -5   0   4      133.50      115.49      7.19 o 
  -4   0   4       40.18       42.18      5.27 o 
  -3   0   4      335.08      314.67     14.08 o 
  -2   0   4       47.14       55.55      3.06 o 
  -1   0   4      105.27      109.37      5.76 o 
   0   0   4        2.14        6.52      1.73 o 
   1   0   4     1352.16     1401.22     23.03 o 
   2   0   4     1480.99     1478.88     42.39 o 
   3   0   4       13.56        6.25      1.94 o 
   4   0   4      186.27      177.72      8.89 o 
   5   0   4      172.27      177.94     13.54 o 
   6   0   4       54.70       56.29      7.22 o 
   7   0   4        0.00       -0.51      0.68 o 
  -7   1   4       17.59       16.43      3.64 o 
  -6   1   4      294.38      321.76     17.52 o 
  -5   1   4       39.29       28.38      3.41 o 
  -4   1   4      142.86      117.63      9.03 o 
  -3   1   4        2.75        3.35      1.37 o 
  -2   1   4      641.36      656.36     54.71 o 
  -1   1   4      550.90      608.76     14.59 o 
   0   1   4      620.82      651.38     14.92 o 
   1   1   4      465.70      500.75     23.55 o 
   2   1   4        4.08       12.21      2.48 o 
   3   1   4        4.75        5.09      1.92 o 
   4   1   4      101.56      108.09      6.95 o 
   5   1   4       77.34       61.66      7.79 o 
   6   1   4        3.40        3.20      1.91 o 
   7   1   4       45.08       48.78      4.45 o 
  -7   2   4        0.45        0.41      0.85 o 
  -6   2   4        2.93        1.89      1.31 o 
  -5   2   4       31.75       41.94      4.37 o 
  -4   2   4       61.88       62.28      6.59 o 
  -3   2   4       33.44       35.94      3.24 o 
  -2   2   4      304.32      386.34     33.22 o 
  -1   2   4       86.60       80.41     12.46 o 
   0   2   4      524.43      505.68     12.94 o 
   1   2   4        6.45        7.56      1.46 o 
   2   2   4      338.13      353.36     15.98 o 
   3   2   4        4.17        8.52      1.80 o 
   4   2   4        1.05        1.53      0.96 o 
   5   2   4        6.69        6.16      2.51 o 
   6   2   4        8.46        9.23      2.60 o 
  -7   3   4        2.04        4.11      1.42 o 
  -6   3   4        0.07        1.01      1.11 o 
  -5   3   4      699.47      732.14     37.25 o 
  -4   3   4      557.85      494.90     22.64 o 
  -3   3   4        2.19        2.39      1.04 o 
  -2   3   4      204.55      216.23     19.45 o 
  -1   3   4      477.32      591.15     58.76 o 
   0   3   4        0.55        0.48      1.16 o 
   1   3   4        9.72       10.77      1.73 o 
   2   3   4        7.16       13.73      3.17 o 
   3   3   4        5.97        8.66      2.78 o 
   4   3   4        1.45        1.69      1.53 o 
   5   3   4        9.65       10.50      3.10 o 
   6   3   4       12.45       12.85      2.49 o 
  -7   4   4       22.71       21.52      2.65 o 
  -6   4   4       38.66       39.17      6.35 o 
  -5   4   4        7.05        3.19      1.64 o 
  -4   4   4      133.76      114.98     10.75 o 
  -3   4   4        3.19        3.98      2.18 o 
  -2   4   4        1.83        1.25      1.09 o 
  -1   4   4       40.54       38.09      3.80 o 
   0   4   4       10.85        9.48      2.65 o 
   1   4   4        0.92        3.83      2.32 o 
   2   4   4        3.45        3.74      1.82 o 
   3   4   4       17.21       18.77      2.75 o 
   4   4   4        2.42        1.99      1.13 o 
   5   4   4        0.00        0.31      0.70 o 
  -7   5   4       14.98       17.18      2.07 o 
  -6   5   4       14.07       12.42      3.37 o 
  -5   5   4        0.28       -0.42      1.70 o 
  -4   5   4      423.10      398.68     21.92 o 
  -3   5   4       19.01       16.54      4.01 o 
  -2   5   4        0.19        1.57      0.87 o 
  -1   5   4        5.05        3.47      1.51 o 
   0   5   4       27.43       26.19      5.00 o 
   1   5   4       15.43       16.17      3.66 o 
   2   5   4       49.55       50.19      4.72 o 
   3   5   4        7.76        7.63      1.77 o 
   4   5   4        7.13        4.71      1.53 o 
   5   5   4        0.00        0.18      0.52 o 
  -6   6   4       21.14       26.92      4.45 o 
  -5   6   4       24.18       18.03      4.13 o 
  -4   6   4       72.18       64.31      8.17 o 
  -3   6   4       17.56       17.18      4.49 o 
  -2   6   4       17.53       17.50      2.91 o 
  -1   6   4        7.89       10.46      3.13 o 
   0   6   4       12.33       14.37      3.66 o 
   1   6   4      413.75      479.24     16.33 o 
   2   6   4       87.07       90.15      7.97 o 
   3   6   4        0.95        0.42      0.51 o 
   4   6   4        0.01        0.55      0.96 o 
  -6   7   4        2.78        3.04      0.97 o 
  -5   7   4        4.80        4.99      1.98 o 
  -4   7   4        1.95        0.72      1.14 o 
  -3   7   4       12.20        7.83      1.70 o 
  -2   7   4        0.98        0.19      1.28 o 
  -1   7   4        3.21        3.45      2.14 o 
   0   7   4      122.45      123.41     11.11 o 
   1   7   4       25.43       25.63      4.85 o 
   2   7   4       61.70       65.34      7.14 o 
   3   7   4        5.69        5.87      1.71 o 
  -5   8   4        7.19       10.00      2.15 o 
  -4   8   4        7.12        5.96      1.99 o 
  -3   8   4       34.84       25.69      3.11 o 
  -2   8   4       64.87       65.36      5.38 o 
  -1   8   4        1.15        2.13      1.22 o 
   0   8   4       26.07       20.67      4.10 o 
   1   8   4       95.50       93.62      8.25 o 
   2   8   4        0.09        0.73      0.74 o 
  -3   9   4        6.50        7.19      1.27 o 
  -2   9   4        9.97       11.68      2.69 o 
  -1   9   4        0.50        1.88      0.94 o 
   0   9   4        5.05        6.49      1.90 o 
   1   9   4       35.45       38.25      3.88 o 
  -2 -11   5        8.56        9.82      2.03 o 
  -1 -11   5        3.16        1.85      1.12 o 
   0 -11   5        4.91        7.12      2.34 o 
   1 -11   5       13.83       11.49      2.31 o 
   2 -11   5        0.45        3.22      5.04 o 
   3 -11   5       11.60       12.98      2.69 o 
   4 -11   5        1.04        1.23      0.86 o 
  -3 -10   5        0.43       -1.62      1.62 o 
  -2 -10   5       26.51       24.07      4.31 o 
  -1 -10   5        0.76       -1.74      1.74 o 
   0 -10   5        8.11        8.53      2.96 o 
   1 -10   5        0.23        0.75      1.43 o 
   2 -10   5        7.48        7.09      2.05 o 
   3 -10   5        3.51        3.64      1.95 o 
   4 -10   5        0.24       -0.06      1.03 o 
   5 -10   5       30.71       32.50      3.98 o 
  -4  -9   5        3.85        1.73      1.06 o 
  -3  -9   5        2.57        1.37      1.19 o 
  -2  -9   5        5.92        3.22      2.06 o 
  -1  -9   5        5.95        7.12      2.81 o 
   0  -9   5        0.05        1.92      5.29 o 
   1  -9   5       14.63       16.35      4.24 o 
   2  -9   5      348.00      342.70     13.90 o 
   3  -9   5       17.11       18.01      5.17 o 
   4  -9   5        1.90        1.17      1.43 o 
   5  -9   5        2.35        1.90      1.54 o 
  -5  -8   5        5.18        6.11      1.01 o 
  -4  -8   5       21.87       21.47      4.45 o 
  -3  -8   5       17.69       15.09      3.99 o 
  -2  -8   5       17.30       19.42      2.78 o 
  -1  -8   5       46.22       48.26      3.33 o 
   0  -8   5        2.55        0.91      0.62 o 
   1  -8   5      232.80      229.90     11.18 o 
   2  -8   5      352.15      352.77     11.49 o 
   3  -8   5        3.56        3.50      1.47 o 
   4  -8   5        9.55       12.78      2.56 o 
   5  -8   5       27.81       32.48      3.74 o 
   6  -8   5        1.81        2.76      1.46 o 
  -5  -7   5       36.51       36.57      3.63 o 
  -4  -7   5        0.10        1.68      0.71 o 
  -3  -7   5        7.55        7.51      1.66 o 
  -2  -7   5      109.85      106.97      4.87 o 
  -1  -7   5        6.33        6.98      2.41 o 
   0  -7   5       20.90       19.60      2.86 o 
   1  -7   5        5.06        6.19      1.58 o 
   2  -7   5       55.36       48.70      6.85 o 
   3  -7   5       43.22       37.47      3.08 o 
   4  -7   5        0.03        2.06      1.51 o 
   5  -7   5        0.36        0.79      1.02 o 
   6  -7   5        0.05        0.42      0.62 o 
  -6  -6   5        1.94        0.92      0.73 o 
  -5  -6   5        5.68        4.29      1.65 o 
  -4  -6   5       54.04       49.90      4.82 o 
  -3  -6   5        0.01       -0.78      0.78 o 
  -2  -6   5        0.35        0.15      0.60 o 
  -1  -6   5        7.91        5.80      2.07 o 
   0  -6   5        6.79        9.80      2.43 o 
   1  -6   5        0.03       -0.23      0.50 o 
   2  -6   5       12.88       10.10      2.87 o 
   3  -6   5       53.34       44.89      6.54 o 
   4  -6   5        5.43        6.57      1.51 o 
   5  -6   5        8.23        5.91      1.84 o 
   6  -6   5        1.54        2.75      1.42 o 
  -6  -5   5        0.01        1.43      1.24 o 
  -5  -5   5        6.50        6.44      1.85 o 
  -4  -5   5      785.93      763.87     31.97 o 
  -3  -5   5       12.80       14.78      3.27 o 
  -2  -5   5       74.27       61.67      6.15 o 
  -1  -5   5       50.63       50.35      3.78 o 
   0  -5   5        0.42        0.22      0.46 o 
   1  -5   5       10.92        8.43      1.30 o 
   2  -5   5        0.35        0.15      1.29 o 
   3  -5   5        9.20        5.45      2.23 o 
   4  -5   5       29.70       30.70      3.80 o 
   5  -5   5        1.66        1.45      1.14 o 
   6  -5   5        1.28        1.67      1.07 o 
   7  -5   5       16.34       13.56      2.92 o 
  -7  -4   5        0.10       -0.43      0.64 o 
  -6  -4   5        1.51       -0.03      0.59 o 
  -5  -4   5       77.05       77.96      9.10 o 
  -4  -4   5      853.19      778.52     28.97 o 
  -3  -4   5       23.58       21.24      3.61 o 
  -2  -4   5       81.68       81.76      6.56 o 
  -1  -4   5      167.02      173.91      9.70 o 
   0  -4   5      252.25      250.98      5.93 o 
   1  -4   5       56.95       63.45      8.08 o 
   2  -4   5        4.02        3.09      0.95 o 
   3  -4   5      185.88      188.43     11.76 o 
   4  -4   5       99.39       98.29      6.27 o 
   5  -4   5        8.18        9.28      2.18 o 
   6  -4   5        0.33        0.49      1.32 o 
   7  -4   5       11.69       10.38      2.53 o 
  -7  -3   5        0.17        0.01      0.62 o 
  -6  -3   5        1.46        0.31      0.85 o 
  -5  -3   5       51.79       47.55      6.95 o 
  -4  -3   5      182.42      168.41      8.78 o 
  -3  -3   5      225.05      199.71     15.00 o 
  -2  -3   5       19.36       12.32      1.59 o 
  -1  -3   5        1.93        1.85      0.53 o 
   0  -3   5       60.30       49.94      2.04 o 
   1  -3   5      472.14      499.54     28.26 o 
   2  -3   5       80.61       80.63      4.65 o 
   3  -3   5       86.43       87.53      5.48 o 
   4  -3   5        3.06        3.67      1.06 o 
   5  -3   5        0.17       -0.81      0.97 o 
   6  -3   5        0.13        1.07      1.23 o 
   7  -3   5        4.36        4.98      1.11 o 
  -7  -2   5        8.51        8.29      2.32 o 
  -6  -2   5        4.28        4.97      2.14 o 
  -5  -2   5        2.96        2.47      1.43 o 
  -4  -2   5       33.20       25.60      4.27 o 
  -3  -2   5      485.50      431.48     27.02 o 
  -2  -2   5       51.79       58.02      5.23 o 
  -1  -2   5        5.49        4.39      0.68 o 
   0  -2   5        0.48        0.62      0.33 o 
   1  -2   5      491.12      533.80     17.43 o 
   2  -2   5        5.16        5.71      1.27 o 
   3  -2   5       14.85       16.76      2.28 o 
   4  -2   5        9.29        8.67      1.90 o 
   5  -2   5       19.47       24.52      5.03 o 
   6  -2   5       13.94       10.61      3.08 o 
   7  -2   5        1.85        2.89      1.16 o 
  -7  -1   5        1.86        1.31      1.07 o 
  -6  -1   5       10.94       12.50      3.39 o 
  -5  -1   5       11.79       14.56      2.52 o 
  -4  -1   5       20.81       18.73      3.56 o 
  -3  -1   5       35.48       36.55      2.93 o 
  -2  -1   5      428.35      491.25     16.45 o 
  -1  -1   5        0.22        0.35      0.33 o 
   0  -1   5        3.33        4.79      0.82 o 
   1  -1   5       13.73       16.37      1.40 o 
   2  -1   5       48.86       50.91      5.28 o 
   3  -1   5        4.99        5.38      1.67 o 
   4  -1   5        1.53        1.05      0.88 o 
   5  -1   5        2.03        2.08      0.81 o 
   6  -1   5       39.65       34.65      5.29 o 
   7  -1   5        2.55        1.57      0.75 o 
  -7   0   5        0.48        0.13      1.56 o 
  -6   0   5       78.56       84.55      9.57 o 
  -5   0   5       24.68       26.14      5.06 o 
  -4   0   5       14.48       10.46      2.71 o 
  -3   0   5      185.53      198.09     11.48 o 
  -2   0   5     1428.99     1634.77     31.48 o 
  -1   0   5      317.38      375.00     27.51 o 
   0   0   5      118.29      120.55     11.83 o 
   1   0   5      125.99      121.83      4.67 o 
   2   0   5      139.27      150.88      9.91 o 
   3   0   5       28.27       33.32      4.93 o 
   4   0   5        7.18        7.65      1.29 o 
   5   0   5        4.22        5.07      2.33 o 
   6   0   5       36.18       37.73      5.66 o 
  -7   1   5        4.65        3.75      1.71 o 
  -6   1   5       42.29       49.97      7.19 o 
  -5   1   5        0.18       -1.29      1.55 o 
  -4   1   5       92.04       86.23      8.16 o 
  -3   1   5       60.69       65.22      6.57 o 
  -2   1   5      152.44      182.22      7.30 o 
  -1   1   5       90.29      103.02      5.79 o 
   0   1   5       35.16       33.76      2.80 o 
   1   1   5       61.84       77.54      4.53 o 
   2   1   5      147.98      148.33     10.06 o 
   3   1   5      106.47      101.53      8.84 o 
   4   1   5       24.57       21.46      4.35 o 
   5   1   5        1.93        2.72      1.74 o 
   6   1   5       17.04       16.06      3.38 o 
  -7   2   5        1.25        0.73      0.55 o 
  -6   2   5       12.09       13.92      2.61 o 
  -5   2   5        4.81        4.67      1.57 o 
  -4   2   5        2.81       -0.68      1.52 o 
  -3   2   5       51.57       52.58      4.23 o 
  -2   2   5       33.99       35.24      4.11 o 
  -1   2   5       31.50       44.81      4.46 o 
   0   2   5      138.61      152.31      6.64 o 
   1   2   5       98.03       98.90      5.56 o 
   2   2   5      116.03      125.18      9.34 o 
   3   2   5      161.83      157.85      8.22 o 
   4   2   5        7.93        8.79      2.89 o 
   5   2   5        0.49        0.54      1.47 o 
   6   2   5        0.69        0.78      0.70 o 
  -7   3   5        0.16        1.86      1.44 o 
  -6   3   5        3.91        4.20      1.53 o 
  -5   3   5      109.17      108.38      7.48 o 
  -4   3   5      109.79      110.63      7.14 o 
  -3   3   5        5.29       13.84      3.31 o 
  -2   3   5        0.04       -0.88      0.89 o 
  -1   3   5       27.17       23.24      2.82 o 
   0   3   5      540.79      629.49     25.35 o 
   1   3   5       26.96       31.33      4.86 o 
   2   3   5        0.25        3.31      1.29 o 
   3   3   5        5.67        2.36      1.72 o 
   4   3   5        6.26        3.27      0.84 o 
   5   3   5        1.55        0.23      1.07 o 
  -7   4   5        2.55       -0.21      1.38 o 
  -6   4   5       10.38        9.06      3.02 o 
  -5   4   5       11.61       11.22      4.38 o 
  -4   4   5      153.68      146.60      8.90 o 
  -3   4   5        2.18        1.55      1.22 o 
  -2   4   5        0.05       -2.23      2.23 o 
  -1   4   5        2.86        4.25      1.93 o 
   0   4   5      526.60      578.87     25.18 o 
   1   4   5        3.95        3.96      1.70 o 
   2   4   5       43.49       45.52      4.39 o 
   3   4   5        4.40        6.20      2.61 o 
   4   4   5       12.27        9.67      2.72 o 
   5   4   5        0.85        1.34      0.84 o 
  -6   5   5        2.54        0.46      0.93 o 
  -5   5   5        3.41        3.40      2.06 o 
  -4   5   5      172.37      166.93      9.39 o 
  -3   5   5       15.71       16.63      3.95 o 
  -2   5   5        1.12        3.05      1.69 o 
  -1   5   5        0.43       -0.08      0.55 o 
   0   5   5       12.69       12.88      2.42 o 
   1   5   5        1.27        1.49      1.00 o 
   2   5   5       11.17       11.95      2.30 o 
   3   5   5        0.60        0.09      0.92 o 
   4   5   5        1.57       -0.09      0.56 o 
  -6   6   5        6.99        8.97      2.28 o 
  -5   6   5        7.25        7.71      2.65 o 
  -4   6   5       34.32       27.22      5.16 o 
  -3   6   5        8.00       12.07      2.44 o 
  -2   6   5       76.95       74.12      6.12 o 
  -1   6   5        1.49        3.17      2.14 o 
   0   6   5        0.10        1.10      1.04 o 
   1   6   5      288.47      314.24     12.61 o 
   2   6   5       92.95       98.14      6.29 o 
   3   6   5       12.50       13.85      2.04 o 
  -5   7   5       14.96       12.75      2.87 o 
  -4   7   5        1.46       -0.66      1.25 o 
  -3   7   5        0.06        1.87      1.61 o 
  -2   7   5        6.75        4.62      2.17 o 
  -1   7   5       27.82       23.81      4.79 o 
   0   7   5       60.67       68.40      7.65 o 
   1   7   5        0.15        1.01      0.89 o 
   2   7   5       33.17       34.17      4.52 o 
   3   7   5        1.51        1.61      0.87 o 
  -4   8   5        1.95        0.96      0.52 o 
  -3   8   5        0.49        2.49      1.64 o 
  -2   8   5       34.14       31.58      3.34 o 
  -1   8   5        1.42        1.28      0.75 o 
   0   8   5        1.79        0.73      0.68 o 
   1   8   5        6.36        5.82      1.79 o 
  -1   9   5        0.72       -0.35      0.72 o 
   0 -12   6        5.96        9.42      1.88 o 
   1 -12   6        4.53       18.72      3.07 o 
  -2 -11   6        0.04        1.04      1.11 o 
  -1 -11   6        4.42        2.90      1.41 o 
   0 -11   6        2.73        3.62      1.73 o 
   1 -11   6       10.89        9.73      1.52 o 
   2 -11   6        3.30       11.91      3.60 o 
   3 -11   6        0.02        1.24      0.89 o 
  -3 -10   6        7.60        8.95      2.24 o 
  -2 -10   6      135.89      124.42     10.06 o 
  -1 -10   6       24.34       25.29      4.79 o 
   0 -10   6        0.15        0.25      1.45 o 
   1 -10   6       37.39       36.17      5.94 o 
   2 -10   6       51.27       48.45      4.56 o 
   3 -10   6       15.79       19.41      3.80 o 
   4 -10   6        0.08       -1.22      1.56 o 
   5 -10   6        5.47        5.92      1.58 o 
  -4  -9   6        1.90        2.62      1.27 o 
  -3  -9   6       14.24       13.63      3.51 o 
  -2  -9   6        0.02       -0.04      0.75 o 
  -1  -9   6       78.90       77.89      4.96 o 
   0  -9   6        3.25        1.49      0.97 o 
   1  -9   6        0.14        0.05      1.32 o 
   2  -9   6       77.01       84.13      8.71 o 
   3  -9   6       10.90       20.14     10.70 o 
   4  -9   6        0.03       -1.30      1.30 o 
   5  -9   6       19.06       27.44      4.48 o 
  -5  -8   6        3.12        5.80      1.74 o 
  -4  -8   6       42.78       46.67      6.27 o 
  -3  -8   6        4.58        3.73      1.93 o 
  -2  -8   6      274.74      252.18     11.84 o 
  -1  -8   6      311.50      282.69      8.67 o 
   0  -8   6        7.52        6.53      1.12 o 
   1  -8   6      155.63      160.20      7.44 o 
   2  -8   6        5.36        2.88      3.43 o 
   3  -8   6        2.83        5.47      2.76 o 
   4  -8   6       25.24       26.61      3.59 o 
   5  -8   6        3.15        3.97      1.44 o 
   6  -8   6       15.09       16.70      2.98 o 
  -5  -7   6       69.35       77.20      6.24 o 
  -4  -7   6        1.51        1.72      0.88 o 
  -3  -7   6        4.72        3.31      0.90 o 
  -2  -7   6       41.78       48.63      3.32 o 
  -1  -7   6       91.63      103.44      6.73 o 
   0  -7   6      174.62      194.96     10.27 o 
   1  -7   6       38.55       39.03      4.24 o 
   2  -7   6        5.16        7.01      2.82 o 
   3  -7   6       17.10       21.57      2.89 o 
   4  -7   6       22.12       28.88      9.02 o 
   5  -7   6        0.43        0.92      1.44 o 
   6  -7   6        0.18       -0.19      1.11 o 
  -6  -6   6        0.17        0.57      0.45 o 
  -5  -6   6        0.63        1.68      0.76 o 
  -4  -6   6        7.55        6.58      1.72 o 
  -3  -6   6       39.55       36.97      3.25 o 
  -2  -6   6      148.03      157.39     11.48 o 
  -1  -6   6      200.71      197.68      9.00 o 
   0  -6   6      396.21      429.39     11.66 o 
   1  -6   6       21.41       21.96      3.08 o 
   2  -6   6        0.08        1.77      1.60 o 
   3  -6   6        6.52        6.05      2.45 o 
   4  -6   6        1.32        1.26      0.69 o 
   5  -6   6        2.89        0.77      1.11 o 
   6  -6   6        0.32       -0.14      0.98 o 
  -6  -5   6        2.75        2.03      1.45 o 
  -5  -5   6        0.16        0.82      0.87 o 
  -4  -5   6      177.50      189.29     14.12 o 
  -3  -5   6        6.04        2.84      1.36 o 
  -2  -5   6        0.58       -0.42      1.10 o 
  -1  -5   6        6.57        7.27      1.58 o 
   0  -5   6      363.97      417.36     10.87 o 
   1  -5   6        0.03       20.55      4.07 o 
   2  -5   6       12.72        8.58      2.68 o 
   3  -5   6       58.92       53.74      7.13 o 
   4  -5   6       15.17       11.68      2.06 o 
   5  -5   6       38.68       35.93      4.41 o 
   6  -5   6        0.94        0.69      0.70 o 
   7  -5   6       35.53       40.78      4.50 o 
  -7  -4   6        0.00       -0.93      0.93 o 
  -6  -4   6        4.42        4.91      2.00 o 
  -5  -4   6        7.02        6.60      2.58 o 
  -4  -4   6       28.03       22.87      2.99 o 
  -3  -4   6       21.62       11.05      2.61 o 
  -2  -4   6       10.56        7.08      1.83 o 
  -1  -4   6        3.51        4.47      1.52 o 
   0  -4   6      288.14      336.46      7.58 o 
   1  -4   6      592.37      628.65     17.70 o 
   2  -4   6        4.45        4.53      1.63 o 
   3  -4   6        0.01        0.52      0.76 o 
   4  -4   6      330.93      324.84     17.82 o 
   5  -4   6       21.01       18.67      4.46 o 
   6  -4   6        6.13        6.63      1.67 o 
   7  -4   6        0.08        0.25      1.04 o 
  -7  -3   6        0.94        0.75      1.19 o 
  -6  -3   6       54.16       53.05      7.07 o 
  -5  -3   6       11.89        9.85      3.21 o 
  -4  -3   6        1.71        0.55      1.31 o 
  -3  -3   6      263.85      240.98     13.56 o 
  -2  -3   6       30.38       30.12      5.00 o 
  -1  -3   6       16.63       22.86      1.87 o 
   0  -3   6       24.95       28.32      1.84 o 
   1  -3   6        6.31        8.36      1.52 o 
   2  -3   6      196.14      198.38      8.20 o 
   3  -3   6       56.37       49.94      4.22 o 
   4  -3   6       96.39       94.32      5.74 o 
   5  -3   6       39.78       34.55      6.13 o 
   6  -3   6        1.29        2.62      1.24 o 
   7  -3   6        2.34        1.33      1.07 o 
  -7  -2   6        4.29        3.70      1.53 o 
  -6  -2   6       20.74       21.95      4.53 o 
  -5  -2   6      209.91      206.34     10.66 o 
  -4  -2   6        6.02        6.42      2.15 o 
  -3  -2   6        0.86        2.54      0.90 o 
  -2  -2   6      131.59      132.73      6.23 o 
  -1  -2   6        4.80        5.01      1.21 o 
   0  -2   6        3.24        4.83      0.90 o 
   1  -2   6      212.95      251.57      7.31 o 
   2  -2   6     3594.85     3676.35     90.58 o 
   3  -2   6      259.25      238.74     14.13 o 
   4  -2   6      157.59      146.58      6.69 o 
   5  -2   6       53.26       44.24      7.88 o 
   6  -2   6        0.09        0.27      0.75 o 
  -7  -1   6        0.01       -1.24      1.24 o 
  -6  -1   6      205.24      207.83     10.18 o 
  -5  -1   6       88.42       88.52      6.63 o 
  -4  -1   6        3.29        5.44      2.07 o 
  -3  -1   6       81.28       86.10      7.82 o 
  -2  -1   6      806.98      955.10     36.51 o 
  -1  -1   6       30.39       39.46      4.92 o 
   0  -1   6       27.65       24.52      5.09 o 
   1  -1   6     1067.55     1078.86     69.01 o 
   2  -1   6     1995.03     1990.09     57.00 o 
   3  -1   6        0.92       -0.41      0.66 o 
   4  -1   6       42.79       39.46      4.17 o 
   5  -1   6        6.06        8.27      2.87 o 
   6  -1   6        6.89        6.25      2.06 o 
  -7   0   6        1.49        1.22      0.85 o 
  -6   0   6       15.32       19.76      4.62 o 
  -5   0   6       61.10       68.60      8.43 o 
  -4   0   6       91.32       74.20      7.95 o 
  -3   0   6      151.22      153.38     10.91 o 
  -2   0   6        0.66        0.31      0.96 o 
  -1   0   6      126.30      124.82      9.26 o 
   0   0   6        2.71        0.81      0.61 o 
   1   0   6       38.98       31.43      3.03 o 
   2   0   6      768.52      811.55     29.74 o 
   3   0   6       50.44       39.42      5.63 o 
   4   0   6        0.12       -1.01      1.61 o 
   5   0   6       17.22       16.13      3.76 o 
   6   0   6        2.59        0.68      1.09 o 
  -7   1   6        2.13        1.95      1.35 o 
  -6   1   6       32.42       34.12      5.93 o 
  -5   1   6      191.48      198.21     14.81 o 
  -4   1   6      240.11      242.25     10.33 o 
  -3   1   6       50.84       51.69      4.20 o 
  -2   1   6      181.05      201.39      8.52 o 
  -1   1   6       38.96       32.50      3.04 o 
   0   1   6      119.91      145.40      6.58 o 
   1   1   6        0.00       -0.25      0.43 o 
   2   1   6        0.63        1.08      0.96 o 
   3   1   6       61.18       64.20      7.24 o 
   4   1   6       12.85       13.86      3.55 o 
   5   1   6        0.00       -1.22      1.22 o 
   6   1   6        0.87        0.29      0.74 o 
  -7   2   6        1.63       -0.70      1.14 o 
  -6   2   6       18.80       24.98      3.40 o 
  -5   2   6       75.05       76.01      6.17 o 
  -4   2   6      520.01      524.23     20.45 o 
  -3   2   6      233.76      242.81     10.49 o 
  -2   2   6        7.74        9.07      1.88 o 
  -1   2   6      144.90      174.11     11.03 o 
   0   2   6        2.55        2.60      0.89 o 
   1   2   6        3.06        1.76      0.89 o 
   2   2   6       31.07       24.68      4.23 o 
   3   2   6       40.29       45.75      6.55 o 
   4   2   6       72.02       60.43      7.61 o 
   5   2   6        0.86        2.58      1.85 o 
   6   2   6        0.35       -0.35      0.72 o 
  -7   3   6       14.40       17.53      2.80 o 
  -6   3   6        0.41        0.63      1.46 o 
  -5   3   6       42.29       43.23      4.65 o 
  -4   3   6      641.36      607.91     19.61 o 
  -3   3   6      130.88      122.74     10.79 o 
  -2   3   6        0.22        0.02      1.02 o 
  -1   3   6       20.41       22.12      4.22 o 
   0   3   6      348.28      401.37     19.72 o 
   1   3   6       12.61       16.11      3.53 o 
   2   3   6       12.37        9.24      2.89 o 
   3   3   6       33.62       31.13      5.57 o 
   4   3   6       46.91       57.91      7.12 o 
   5   3   6        1.61        0.55      0.92 o 
  -7   4   6        1.46        0.86      0.46 o 
  -6   4   6        5.14        7.64      2.82 o 
  -5   4   6        6.49        6.85      1.88 o 
  -4   4   6      219.04      207.98     10.71 o 
  -3   4   6        0.10        0.75      1.63 o 
  -2   4   6       11.46        9.32      1.69 o 
  -1   4   6       51.60       47.87      6.60 o 
   0   4   6        0.00        0.05      0.69 o 
   1   4   6       29.49       33.93      3.76 o 
   2   4   6       18.99       20.56      4.56 o 
   3   4   6        0.68        1.81      1.53 o 
   4   4   6       29.27       32.48      4.79 o 
   5   4   6        0.00       -0.50      0.67 o 
  -6   5   6       33.92       42.60      5.35 o 
  -5   5   6        0.43        0.71      0.86 o 
  -4   5   6        0.14        1.82      1.01 o 
  -3   5   6        8.32        8.37      3.36 o 
  -2   5   6        3.58        3.16      1.89 o 
  -1   5   6        8.06        7.05      2.15 o 
   0   5   6      235.21      251.77     11.27 o 
   1   5   6      115.13      118.98      7.38 o 
   2   5   6        8.82        8.81      2.93 o 
   3   5   6        7.98        8.03      2.47 o 
   4   5   6        0.44        0.75      0.84 o 
  -6   6   6        9.31       13.31      2.43 o 
  -5   6   6        0.76        1.37      0.92 o 
  -4   6   6        8.01       11.70      2.22 o 
  -3   6   6       40.67       38.15      4.22 o 
  -2   6   6       86.04       93.36      9.81 o 
  -1   6   6       16.98       16.27      4.03 o 
   0   6   6       76.81       82.05      8.56 o 
   1   6   6        0.07        1.03      1.30 o 
   2   6   6        9.23        9.74      1.71 o 
   3   6   6        3.57        3.33      1.10 o 
  -5   7   6        0.02       -0.54      0.61 o 
  -4   7   6       13.38       12.41      2.90 o 
  -3   7   6       21.21       19.05      2.66 o 
  -2   7   6       15.29       12.19      2.10 o 
  -1   7   6        2.16        2.36      1.57 o 
   0   7   6        1.09        1.22      1.16 o 
   1   7   6       35.19       32.73      4.38 o 
   2   7   6       60.13       63.57      4.99 o 
  -3   8   6        0.16        1.45      1.00 o 
  -2   8   6       28.48       25.70      3.75 o 
  -1   8   6        9.18        4.01      2.27 o 
   0   8   6        0.83       -0.35      0.62 o 
   0 -12   7        7.32       13.57      2.37 o 
   1 -12   7        0.27       16.82      2.90 o 
  -2 -11   7       26.05       33.06      3.88 o 
  -1 -11   7        2.89        3.58      1.57 o 
   0 -11   7       16.74       23.79      4.18 o 
   1 -11   7        4.86        2.51      1.75 o 
   2 -11   7       78.04      104.79      8.68 o 
   3 -11   7        0.00        0.76      1.12 o 
  -3 -10   7        6.10        3.17      1.11 o 
  -2 -10   7        2.51        2.26      1.17 o 
  -1 -10   7        0.96        0.55      1.21 o 
   0 -10   7        6.82        6.21      2.59 o 
   1 -10   7       19.28       19.43      2.87 o 
   2 -10   7      179.78      189.29     14.03 o 
   3 -10   7       21.12       25.36      4.44 o 
   4 -10   7       20.33       20.35      3.38 o 
  -4  -9   7        0.67        0.75      0.75 o 
  -3  -9   7        0.68        2.65      1.75 o 
  -2  -9   7       25.45       28.15      3.70 o 
  -1  -9   7        9.08        5.68      1.60 o 
   0  -9   7        0.66        0.25      0.74 o 
   1  -9   7        5.56        6.38      2.70 o 
   2  -9   7      120.42      127.82     12.00 o 
   3  -9   7       79.39       72.10      8.70 o 
   4  -9   7        6.49        5.52      2.20 o 
   5  -9   7        0.95        1.73      0.85 o 
  -5  -8   7        8.00       10.97      2.27 o 
  -4  -8   7        1.58       -1.73      1.73 o 
  -3  -8   7        3.26        3.25      1.52 o 
  -2  -8   7       31.62       28.44      4.19 o 
  -1  -8   7        3.42        1.55      1.25 o 
   0  -8   7        6.34        5.97      1.12 o 
   1  -8   7       25.24       26.33      2.81 o 
   2  -8   7       66.89       67.78      5.77 o 
   3  -8   7       18.71       23.52      3.65 o 
   4  -8   7       33.00       36.17      4.24 o 
   5  -8   7        0.22        1.61      1.55 o 
   6  -8   7        2.57        4.99      1.54 o 
  -5  -7   7        1.69        1.45      0.71 o 
  -4  -7   7       38.47       37.48      4.11 o 
  -3  -7   7        1.45        0.66      1.12 o 
  -2  -7   7       12.35       14.63      1.81 o 
  -1  -7   7        0.11       -0.25      0.64 o 
   0  -7   7        2.50        1.61      0.60 o 
   1  -7   7       51.25       49.86      7.04 o 
   2  -7   7      103.99       95.25      5.80 o 
   3  -7   7        3.08        3.58      1.67 o 
   4  -7   7       61.80       62.51      5.73 o 
   5  -7   7        3.40        5.54      1.71 o 
   6  -7   7        0.60        0.71      1.59 o 
  -6  -6   7        0.84        2.48      1.64 o 
  -5  -6   7        0.29       -0.84      0.84 o 
  -4  -6   7       91.70      101.69      6.87 o 
  -3  -6   7        2.29        2.08      0.88 o 
  -2  -6   7       19.11       14.68      2.37 o 
  -1  -6   7        0.96        0.16      0.92 o 
   0  -6   7       17.20       18.53      2.17 o 
   1  -6   7        0.04        0.52      1.64 o 
   2  -6   7        0.08       -0.32      0.87 o 
   3  -6   7       19.92       19.05      2.53 o 
   4  -6   7      193.74      190.56     10.41 o 
   5  -6   7        0.42        0.07      0.61 o 
   6  -6   7        1.51        0.56      0.50 o 
  -6  -5   7        4.98        5.69      1.39 o 
  -5  -5   7        1.89        2.78      1.35 o 
  -4  -5   7       39.83       42.63      6.55 o 
  -3  -5   7       12.86       12.68      3.00 o 
  -2  -5   7        2.46        4.67      2.03 o 
  -1  -5   7       34.47       30.38      3.15 o 
   0  -5   7        0.48        0.63      0.55 o 
   1  -5   7      279.75      265.19     16.12 o 
   2  -5   7      106.37      111.04     10.16 o 
   3  -5   7       52.12       51.25      7.09 o 
   4  -5   7       62.86       63.69      4.70 o 
   5  -5   7       13.02       12.29      3.05 o 
   6  -5   7        0.41        0.14      0.75 o 
  -7  -4   7       11.22       17.68      2.70 o 
  -6  -4   7        5.89        7.73      1.86 o 
  -5  -4   7        0.04       -0.37      1.21 o 
  -4  -4   7      144.51      136.96     15.94 o 
  -3  -4   7       25.00       31.81      4.93 o 
  -2  -4   7       19.15       20.78      2.63 o 
  -1  -4   7       63.96       61.76      5.52 o 
   0  -4   7       82.01       86.79      4.39 o 
   1  -4   7      491.42      549.05     37.30 o 
   2  -4   7       31.26       27.63      4.32 o 
   3  -4   7        4.57        5.34      1.40 o 
   4  -4   7        3.28        3.27      1.25 o 
   5  -4   7        0.37        0.56      1.08 o 
   6  -4   7        6.21        7.39      3.36 o 
  -7  -3   7       11.98       16.08      2.93 o 
  -6  -3   7        2.34        3.68      2.06 o 
  -5  -3   7       11.79       14.75      2.72 o 
  -4  -3   7      162.25      160.47      7.18 o 
  -3  -3   7      124.59      129.94      7.05 o 
  -2  -3   7       42.59       59.18      4.51 o 
  -1  -3   7        0.22        1.72      0.85 o 
   0  -3   7        8.13       11.15      1.80 o 
   1  -3   7      329.81      353.41     20.59 o 
   2  -3   7        1.72        1.49      0.94 o 
   3  -3   7        1.99        2.22      1.70 o 
   4  -3   7       13.74       13.31      3.64 o 
   5  -3   7        0.32        2.98      2.34 o 
   6  -3   7       39.76       36.25      5.52 o 
  -7  -2   7        0.77        0.36      0.98 o 
  -6  -2   7        3.44        5.47      2.53 o 
  -5  -2   7        0.04       -0.29      0.84 o 
  -4  -2   7        1.93        2.61      1.18 o 
  -3  -2   7      177.57      210.08      9.00 o 
  -2  -2   7      578.07      631.99     20.72 o 
  -1  -2   7        1.76        1.53      1.14 o 
   0  -2   7        6.82        4.92      1.23 o 
   1  -2   7        2.20        1.03      0.92 o 
   2  -2   7      366.00      365.79     17.93 o 
   3  -2   7        0.05       -0.35      1.04 o 
   4  -2   7        0.01       -0.98      2.85 o 
   5  -2   7        0.91        1.55      1.69 o 
   6  -2   7       26.37       18.92      4.31 o 
  -7  -1   7        0.05        1.41      1.21 o 
  -6  -1   7        6.48        7.37      2.98 o 
  -5  -1   7      178.69      173.13      9.63 o 
  -4  -1   7        1.31        1.86      1.14 o 
  -3  -1   7       23.39       24.95      4.54 o 
  -2  -1   7      152.32      183.75     12.50 o 
  -1  -1   7       31.18       43.86      5.60 o 
   0  -1   7        0.18       -0.75      1.23 o 
   1  -1   7       98.08      107.94      8.80 o 
   2  -1   7      280.88      283.53     15.81 o 
   3  -1   7      130.92      136.07     11.04 o 
   4  -1   7        0.78       -0.87      1.73 o 
   5  -1   7        1.06        1.23      1.26 o 
   6  -1   7       12.88        8.38      1.92 o 
  -7   0   7       11.13       16.18      2.78 o 
  -6   0   7       27.36       34.82      5.92 o 
  -5   0   7      139.23       98.25     10.36 o 
  -4   0   7       56.37       54.83      7.11 o 
  -3   0   7        4.70        5.16      1.91 o 
  -2   0   7       33.73       38.60      5.65 o 
  -1   0   7       57.72       67.14      7.07 o 
   0   0   7        4.54        2.89      1.48 o 
   1   0   7      103.05       92.29      8.36 o 
   2   0   7        0.22        1.24      1.10 o 
   3   0   7       97.67      100.67      6.68 o 
   4   0   7        0.33       -0.03      1.39 o 
   5   0   7        2.78        1.89      0.86 o 
   6   0   7        0.10        1.83      1.43 o 
  -7   1   7        0.04        0.81      0.75 o 
  -6   1   7        0.01       -1.87      1.87 o 
  -5   1   7      166.41      140.35     12.42 o 
  -4   1   7       16.04       14.20      3.72 o 
  -3   1   7        0.09        2.15      1.38 o 
  -2   1   7       24.86       26.81      4.77 o 
  -1   1   7        9.51        7.51      2.63 o 
   0   1   7      141.76      155.52      9.16 o 
   1   1   7      161.89      163.40     11.59 o 
   2   1   7       14.69       14.77      3.61 o 
   3   1   7       33.61       32.77      5.51 o 
   4   1   7        0.10       -0.23      0.74 o 
   5   1   7        0.80        3.46      1.83 o 
   6   1   7        0.32        0.09      0.49 o 
  -7   2   7        2.54        2.75      1.22 o 
  -6   2   7        3.08        4.40      1.36 o 
  -5   2   7       15.60       16.02      2.69 o 
  -4   2   7      221.58      214.77     10.53 o 
  -3   2   7       87.11      112.04     10.74 o 
  -2   2   7        5.47        9.06      2.86 o 
  -1   2   7        9.42        9.16      1.87 o 
   0   2   7      211.68      260.10     14.70 o 
   1   2   7        2.17        0.82      0.99 o 
   2   2   7        0.68        0.29      0.67 o 
   3   2   7       15.14       13.68      3.68 o 
   4   2   7       18.99       21.02      4.33 o 
   5   2   7        0.73       -0.70      1.07 o 
  -7   3   7       16.25       19.42      2.71 o 
  -6   3   7       10.91       12.39      2.19 o 
  -5   3   7       15.76       11.61      2.25 o 
  -4   3   7      114.54      118.96     15.10 o 
  -3   3   7      189.43      205.89     15.01 o 
  -2   3   7        7.94        7.40      2.53 o 
  -1   3   7       18.10       17.97      3.86 o 
   0   3   7       19.14       20.96      4.15 o 
   1   3   7       32.95       34.29      5.54 o 
   2   3   7        2.54       -0.33      1.06 o 
   3   3   7       18.75       20.79      4.35 o 
   4   3   7        1.06        1.04      1.41 o 
   5   3   7        0.04        0.34      0.63 o 
  -6   4   7        0.14        0.73      0.56 o 
  -5   4   7        1.24        0.12      1.08 o 
  -4   4   7        3.57        1.35      1.39 o 
  -3   4   7      257.24      253.86     17.20 o 
  -2   4   7       34.49       30.15      5.72 o 
  -1   4   7        1.77        1.81      1.39 o 
   0   4   7        7.56        9.35      2.09 o 
   1   4   7       88.66       84.19      9.12 o 
   2   4   7       11.99       11.49      3.33 o 
   3   4   7       12.83       16.02      3.48 o 
   4   4   7        1.74        2.22      1.39 o 
  -6   5   7       33.74       42.89      4.55 o 
  -5   5   7       10.73       10.05      1.74 o 
  -4   5   7       17.06       15.39      3.42 o 
  -3   5   7       86.62       81.53      6.46 o 
  -2   5   7        0.27        0.13      1.69 o 
  -1   5   7        0.93        2.58      1.47 o 
   0   5   7       34.14       36.59      3.98 o 
   1   5   7       11.38       11.75      2.20 o 
   2   5   7       49.80       57.59      6.68 o 
   3   5   7       32.33       36.80      4.56 o 
  -5   6   7       32.33       33.62      4.23 o 
  -4   6   7        4.71        4.92      1.24 o 
  -3   6   7        8.89        6.18      1.58 o 
  -2   6   7       42.21       46.00      6.46 o 
  -1   6   7        4.79        5.41      2.33 o 
   0   6   7        1.11        0.53      0.83 o 
   1   6   7        3.98        3.60      1.52 o 
   2   6   7       64.98       75.93      6.28 o 
  -4   7   7        0.87        2.40      1.36 o 
  -3   7   7       25.72       24.13      2.60 o 
  -2   7   7        7.87        8.12      1.72 o 
  -1   7   7       14.69       13.66      3.07 o 
   0   7   7        2.19        1.71      1.01 o 
   1   7   7        2.05        1.81      1.34 o 
   1 -12   8        0.61       18.70      2.93 o 
  -2 -11   8       41.15       57.04      4.98 o 
  -1 -11   8        2.79       -0.11      0.88 o 
   0 -11   8        0.10        5.30      2.32 o 
   1 -11   8       34.64       41.51      3.79 o 
   2 -11   8       19.90       44.46      5.87 o 
  -3 -10   8        1.42        0.19      0.90 o 
  -2 -10   8       67.38       68.40      6.95 o 
  -1 -10   8       85.78       80.60      5.89 o 
   0 -10   8        0.44        0.23      0.61 o 
   1 -10   8        8.70        5.56      1.94 o 
   2 -10   8        6.34       11.47      6.86 o 
   3 -10   8      100.82      102.05      5.69 o 
   4 -10   8       11.83       13.31      1.76 o 
  -4  -9   8       18.42       18.96      2.98 o 
  -3  -9   8       29.88       34.10      4.94 o 
  -2  -9   8        9.32       10.67      2.26 o 
  -1  -9   8        9.90       13.36      2.00 o 
   0  -9   8        6.65        6.60      1.47 o 
   1  -9   8        8.00        9.30      2.17 o 
   2  -9   8       46.44       55.62      5.17 o 
   3  -9   8      186.21      202.65      9.62 o 
   4  -9   8        3.36        2.41      0.96 o 
   5  -9   8        0.85        1.20      1.09 o 
  -5  -8   8        0.96        0.75      0.52 o 
  -4  -8   8        6.68        6.92      1.52 o 
  -3  -8   8        1.99        4.00      1.24 o 
  -2  -8   8       64.67       59.45      5.28 o 
  -1  -8   8        6.71        6.51      1.19 o 
   0  -8   8        2.05        2.66      0.67 o 
   1  -8   8        1.99        2.01      0.84 o 
   2  -8   8       13.53       12.60      2.59 o 
   3  -8   8      123.59      140.85     11.44 o 
   4  -8   8       58.43       60.84      7.26 o 
   5  -8   8        0.82        0.58      0.67 o 
  -5  -7   8       13.72       14.56      2.12 o 
  -4  -7   8       45.94       46.72      4.42 o 
  -3  -7   8       30.43       29.18      2.95 o 
  -2  -7   8        2.71        3.61      0.92 o 
  -1  -7   8        4.20        3.26      1.13 o 
   0  -7   8        7.27        5.53      0.86 o 
   1  -7   8        5.74        5.09      0.91 o 
   2  -7   8        0.16        4.54      6.41 o 
   3  -7   8       44.34       45.64      4.86 o 
   4  -7   8        2.78        1.92      1.30 o 
   5  -7   8        0.10       -0.99      0.99 o 
   6  -7   8        4.93        8.93      2.16 o 
  -6  -6   8        0.18        0.19      0.89 o 
  -5  -6   8        0.38       -0.06      0.75 o 
  -4  -6   8        4.34        4.10      1.78 o 
  -3  -6   8      324.81      324.60     14.18 o 
  -2  -6   8       24.22       25.29      2.65 o 
  -1  -6   8       41.81       46.68      4.30 o 
   0  -6   8       90.86      111.86      5.73 o 
   1  -6   8       43.96       42.60      6.50 o 
   2  -6   8        1.38        1.57      1.00 o 
   3  -6   8       40.11       36.83      3.50 o 
   4  -6   8      137.75      142.05     15.31 o 
   5  -6   8       31.95       27.40      3.56 o 
   6  -6   8        5.29        5.60      1.09 o 
  -6  -5   8       14.72       15.22      2.29 o 
  -5  -5   8        3.81        2.14      1.65 o 
  -4  -5   8       46.84       51.51      7.28 o 
  -3  -5   8     1170.54     1152.24     63.20 o 
  -2  -5   8       53.47       51.76      6.55 o 
  -1  -5   8        2.66        4.02      1.88 o 
   0  -5   8        0.22       -1.00      1.68 o 
   1  -5   8      245.61      258.16     16.15 o 
   2  -5   8       11.28       10.51      3.16 o 
   3  -5   8       79.40       82.01      5.18 o 
   4  -5   8      164.76      165.26     17.45 o 
   5  -5   8        9.17        7.49      2.06 o 
   6  -5   8        4.40        3.75      2.27 o 
  -6  -4   8       39.79       44.85      4.18 o 
  -5  -4   8       32.87       40.78      6.61 o 
  -4  -4   8       72.19       76.36      6.71 o 
  -3  -4   8      100.68      103.22      9.33 o 
  -2  -4   8       13.55       15.35      3.46 o 
  -1  -4   8        1.59        1.44      0.59 o 
   0  -4   8      145.55      149.50      7.62 o 
   1  -4   8        2.17        6.51      1.45 o 
   2  -4   8      125.80      146.23     11.40 o 
   3  -4   8      103.32      112.75      5.83 o 
   4  -4   8        2.22        5.64      1.69 o 
   5  -4   8       19.61       20.51      3.16 o 
   6  -4   8        0.51        1.30      0.86 o 
  -7  -3   8       18.61       19.78      3.05 o 
  -6  -3   8       19.73       27.60      4.71 o 
  -5  -3   8       85.47       81.07      6.54 o 
  -4  -3   8       12.23       10.64      2.26 o 
  -3  -3   8      197.99      204.49      9.58 o 
  -2  -3   8      499.60      590.35     35.45 o 
  -1  -3   8       31.99       35.94      3.62 o 
   0  -3   8       35.99       35.80      3.52 o 
   1  -3   8       95.18      103.76      6.14 o 
   2  -3   8       80.61       76.89      5.50 o 
   3  -3   8        0.00       -1.14      1.14 o 
   4  -3   8        9.59        7.08      3.09 o 
   5  -3   8        5.54        4.83      1.68 o 
   6  -3   8        1.20       -0.28      0.56 o 
  -7  -2   8        2.15        1.08      0.78 o 
  -6  -2   8       87.13      103.75      9.32 o 
  -5  -2   8      100.88       99.40      7.33 o 
  -4  -2   8        5.68        7.43      1.95 o 
  -3  -2   8       76.33      104.94      9.99 o 
  -2  -2   8       29.95       33.07      5.50 o 
  -1  -2   8      101.40      135.18     10.60 o 
   0  -2   8        2.41       -0.55      1.17 o 
   1  -2   8       11.75       10.52      2.71 o 
   2  -2   8       33.71       43.33      5.99 o 
   3  -2   8        0.02       -1.72      2.13 o 
   4  -2   8        2.44       -0.31      1.78 o 
   5  -2   8        0.51        1.82      0.72 o 
   6  -2   8        6.98        8.89      2.29 o 
  -6  -1   8       32.93       32.21      5.58 o 
  -5  -1   8       22.98       18.57      3.16 o 
  -4  -1   8       22.37       17.85      3.95 o 
  -3  -1   8        1.34        1.07      1.64 o 
  -2  -1   8        7.49        6.49      3.02 o 
  -1  -1   8      361.22      439.00     20.92 o 
   0  -1   8       16.78       14.73      3.29 o 
   1  -1   8       28.75       23.29      4.24 o 
   2  -1   8       16.28       12.61      3.31 o 
   3  -1   8       43.77       42.98      5.92 o 
   4  -1   8        0.58       -0.71      0.71 o 
   5  -1   8        0.01       -0.59      0.59 o 
  -6   0   8        0.01        1.89      1.35 o 
  -5   0   8      117.66       99.08     10.40 o 
  -4   0   8        7.17        6.68      2.85 o 
  -3   0   8       11.56       11.78      3.30 o 
  -2   0   8       54.48       59.91      7.50 o 
  -1   0   8      284.41      314.63     26.04 o 
   0   0   8       31.61       28.80      4.59 o 
   1   0   8        0.03       -1.10      1.10 o 
   2   0   8       64.34       66.42      7.71 o 
   3   0   8       29.31       39.21      4.20 o 
   4   0   8       24.69       24.08      3.30 o 
   5   0   8        0.03       -1.05      1.05 o 
  -6   1   8        0.64        0.24      0.93 o 
  -5   1   8       33.84       32.26      5.83 o 
  -4   1   8       35.57       31.07      5.50 o 
  -3   1   8       36.32       39.38      4.51 o 
  -2   1   8       46.14       47.47      6.55 o 
  -1   1   8       10.58        6.40      2.15 o 
   0   1   8      214.86      242.84     14.34 o 
   1   1   8       27.10       30.23      5.04 o 
   2   1   8       11.25        8.38      2.64 o 
   3   1   8       65.35       60.06      7.51 o 
   4   1   8       16.09       16.84      3.80 o 
   5   1   8       10.68       12.69      2.74 o 
  -6   2   8        0.24        0.60      1.24 o 
  -5   2   8        9.20       11.56      3.62 o 
  -4   2   8       19.30       26.55      5.19 o 
  -3   2   8       10.09       11.75      3.79 o 
  -2   2   8       11.48       11.80      3.25 o 
  -1   2   8      114.87      125.05     10.23 o 
   0   2   8      144.48      143.81     11.28 o 
   1   2   8       60.01       79.06      8.58 o 
   2   2   8        0.58       -0.76      1.18 o 
   3   2   8        3.34        2.19      1.40 o 
   4   2   8       16.14       15.25      3.45 o 
   5   2   8        0.54        1.22      0.92 o 
  -6   3   8        7.72        7.17      1.47 o 
  -5   3   8        8.11        7.99      1.89 o 
  -4   3   8       19.73       19.04      3.08 o 
  -3   3   8      380.67      392.86     15.15 o 
  -2   3   8        2.28        1.94      1.77 o 
  -1   3   8       75.41       74.16      8.36 o 
   0   3   8       66.33       76.85      8.71 o 
   1   3   8      279.88      266.35     16.85 o 
   2   3   8       18.49       18.90      4.15 o 
   3   3   8        0.13        1.36      1.19 o 
   4   3   8        2.06        2.53      1.28 o 
  -6   4   8       15.75       18.35      2.76 o 
  -5   4   8        0.14       -0.08      1.43 o 
  -4   4   8       17.55       12.78      2.44 o 
  -3   4   8       77.52       85.38     10.59 o 
  -2   4   8        6.33        4.50      2.39 o 
  -1   4   8       22.24       22.33      4.84 o 
   0   4   8       58.27       59.26      7.55 o 
   1   4   8        8.90        7.14      2.52 o 
   2   4   8        0.35        0.36      1.35 o 
   3   4   8       17.63       22.05      3.81 o 
   4   4   8        1.86        1.12      0.78 o 
  -5   5   8        0.58       -0.04      0.60 o 
  -4   5   8        6.99        6.40      1.59 o 
  -3   5   8       96.79       96.35      6.63 o 
  -2   5   8        0.51        0.17      1.25 o 
  -1   5   8       10.01       11.03      3.10 o 
   0   5   8        4.50        3.83      1.60 o 
   1   5   8        3.05        3.24      1.78 o 
   2   5   8       53.83       62.02      6.18 o 
   3   5   8        4.86        5.28      1.45 o 
  -4   6   8        9.04       10.20      1.68 o 
  -3   6   8        1.86        2.38      1.00 o 
  -2   6   8        0.18       -0.36      1.39 o 
  -1   6   8       18.41       17.27      3.66 o 
   0   6   8        3.19        1.91      1.23 o 
   1   6   8       19.01       10.34      2.65 o 
   2   6   8       25.83       11.52      2.04 o 
  -3   7   8        2.48        1.87      0.88 o 
  -2   7   8        0.11        0.02      1.07 o 
  -1   7   8       21.45       16.11      2.84 o 
   0   7   8        0.36        0.47      0.51 o 
  -1 -11   9       17.92       22.15      3.26 o 
   0 -11   9        1.97       -2.58      2.58 o 
   1 -11   9        0.92        5.62      8.29 o 
   2 -11   9        0.14       -0.25      0.49 o 
  -3 -10   9        0.08        0.87      0.84 o 
  -2 -10   9        0.88       -1.18      1.25 o 
  -1 -10   9       61.61       60.84      4.78 o 
   0 -10   9        0.32        0.09      0.83 o 
   1 -10   9        0.10       -0.73      0.73 o 
   2 -10   9       12.58       10.28      1.84 o 
   3 -10   9        0.74        1.16      1.35 o 
   4 -10   9       14.59       17.45      2.69 o 
  -4  -9   9       13.16       15.33      2.28 o 
  -3  -9   9       12.17       12.72      2.73 o 
  -2  -9   9       15.73       13.88      2.35 o 
  -1  -9   9       34.89       30.86      3.01 o 
   0  -9   9       11.99       11.58      1.80 o 
   1  -9   9        0.11       -0.71      0.89 o 
   2  -9   9       40.45       53.21     14.55 o 
   3  -9   9       30.10       30.01      5.08 o 
   4  -9   9        0.77        0.48      0.64 o 
  -4  -8   9       36.97       45.90      3.67 o 
  -3  -8   9        4.20        1.40      0.83 o 
  -2  -8   9        0.45        1.98      1.28 o 
  -1  -8   9       18.65       15.86      2.14 o 
   0  -8   9       13.18       12.55      1.72 o 
   1  -8   9        7.55        9.33      2.15 o 
   2  -8   9       16.94       31.83     11.60 o 
   3  -8   9        3.40        1.79      0.86 o 
   4  -8   9        6.53        8.37      2.01 o 
   5  -8   9        2.37        1.21      0.98 o 
  -5  -7   9        0.95        0.49      0.66 o 
  -4  -7   9       25.89       26.72      4.63 o 
  -3  -7   9        0.05       -0.79      0.79 o 
  -2  -7   9       19.69       17.99      2.90 o 
  -1  -7   9        3.84        2.99      0.96 o 
   0  -7   9        1.17        2.95      0.94 o 
   1  -7   9      123.56      113.57      6.14 o 
   2  -7   9       36.30       33.20      4.14 o 
   3  -7   9        2.16        1.62      0.99 o 
   4  -7   9        0.43        0.62      0.81 o 
   5  -7   9        8.95       10.95      2.57 o 
  -5  -6   9        0.85        1.33      0.73 o 
  -4  -6   9        0.81        0.64      1.23 o 
  -3  -6   9       99.25       98.38      6.89 o 
  -2  -6   9       30.81       31.21      3.71 o 
  -1  -6   9        2.65        3.14      0.74 o 
   0  -6   9       47.65       53.50      7.45 o 
   1  -6   9      173.04      173.24      7.60 o 
   2  -6   9        5.64        4.28      1.55 o 
   3  -6   9        0.00       -0.24      1.80 o 
   4  -6   9        0.35       -0.01      0.57 o 
   5  -6   9        1.83        0.56      0.55 o 
  -6  -5   9        0.33        1.00      0.79 o 
  -5  -5   9        0.03        3.02      2.04 o 
  -4  -5   9       37.86       34.88      6.24 o 
  -3  -5   9      145.51      142.70      8.33 o 
  -2  -5   9       48.49       51.55      5.73 o 
  -1  -5   9        2.39        2.92      1.78 o 
   0  -5   9        0.03        0.40      1.62 o 
   1  -5   9       58.19       67.16      7.93 o 
   2  -5   9       27.32       24.97      2.86 o 
   3  -5   9        0.47        0.59      0.41 o 
   4  -5   9       20.77       17.51      2.65 o 
   5  -5   9       15.42       12.86      1.92 o 
   6  -5   9        0.01        1.87      0.88 o 
  -6  -4   9        0.23       -0.08      0.76 o 
  -5  -4   9        0.56        0.61      1.60 o 
  -4  -4   9       17.74       15.79      2.78 o 
  -3  -4   9       13.06       12.20      3.35 o 
  -2  -4   9       77.37       77.41      6.46 o 
  -1  -4   9        1.81        5.21      2.01 o 
   0  -4   9        2.96        1.46      0.92 o 
   1  -4   9       15.33       18.37      4.89 o 
   2  -4   9       45.13       45.16      3.57 o 
   3  -4   9       19.37       24.36      2.82 o 
   4  -4   9        4.15        6.60      1.90 o 
   5  -4   9        0.43        2.83      1.28 o 
   6  -4   9        0.73        0.04      0.49 o 
  -6  -3   9        0.01        2.49      1.69 o 
  -5  -3   9      130.93      138.68      8.50 o 
  -4  -3   9       32.68       28.88      3.71 o 
  -3  -3   9        1.26        0.25      0.51 o 
  -2  -3   9       71.52       99.11      9.83 o 
  -1  -3   9        1.42        2.59      1.15 o 
   0  -3   9       24.01       23.77      4.28 o 
   1  -3   9        7.25        3.75      1.50 o 
   2  -3   9       10.12       15.41      3.57 o 
   3  -3   9      441.22      425.19     15.79 o 
   4  -3   9       20.75       17.34      2.97 o 
   5  -3   9        1.15        3.52      2.03 o 
   6  -3   9        1.01       -0.22      0.71 o 
  -6  -2   9       13.70       18.12      3.52 o 
  -5  -2   9       48.61       40.69      4.46 o 
  -4  -2   9        6.23        5.56      1.66 o 
  -3  -2   9        0.19       -0.77      0.88 o 
  -2  -2   9       13.62       12.76      3.51 o 
  -1  -2   9       88.05      104.13      6.65 o 
   0  -2   9        0.31        1.51      1.80 o 
   1  -2   9        0.06        0.11      0.62 o 
   2  -2   9       59.03       57.59      5.14 o 
   3  -2   9      647.47      569.80     27.24 o 
   4  -2   9        5.09        3.17      1.95 o 
   5  -2   9        0.02       -0.90      1.20 o 
  -6  -1   9        8.53       10.34      3.04 o 
  -5  -1   9       30.39       24.00      3.42 o 
  -4  -1   9        0.40       -1.18      1.18 o 
  -3  -1   9       17.78       19.33      2.84 o 
  -2  -1   9       36.32       44.76      6.64 o 
  -1  -1   9       69.87       77.09      7.94 o 
   0  -1   9        8.94        7.63      2.30 o 
   1  -1   9        2.03        1.47      1.17 o 
   2  -1   9       74.15       75.84      8.60 o 
   3  -1   9      171.45      174.17      9.21 o 
   4  -1   9        1.91        2.63      1.17 o 
   5  -1   9        1.00       -0.35      0.51 o 
  -6   0   9        2.84        5.21      1.97 o 
  -5   0   9        0.69        1.16      1.17 o 
  -4   0   9       13.88       17.82      4.09 o 
  -3   0   9       27.79       23.72      3.25 o 
  -2   0   9        7.02        7.43      2.79 o 
  -1   0   9       45.14       36.96      5.44 o 
   0   0   9        3.89        0.53      0.83 o 
   1   0   9       47.72       46.52      4.74 o 
   2   0   9        0.04        0.31      0.55 o 
   3   0   9       33.64       37.46      4.10 o 
   4   0   9       29.57       29.88      3.30 o 
   5   0   9        4.01        4.96      1.58 o 
  -6   1   9        3.67        3.34      1.48 o 
  -5   1   9        0.10        1.90      1.93 o 
  -4   1   9        0.28       -0.69      1.36 o 
  -3   1   9      240.77      238.71     11.16 o 
  -2   1   9      174.00      191.27     12.20 o 
  -1   1   9       11.22       11.60      1.77 o 
   0   1   9      164.87      179.47      6.43 o 
   1   1   9       35.35       35.34      3.98 o 
   2   1   9        0.00        2.01      1.78 o 
   3   1   9       21.11       17.82      4.10 o 
   4   1   9        5.67        5.55      2.18 o 
   5   1   9       11.03       12.62      2.10 o 
  -6   2   9        0.91        1.35      1.34 o 
  -5   2   9        0.04        1.15      1.46 o 
  -4   2   9       64.81       64.95      8.10 o 
  -3   2   9      466.64      460.19     16.20 o 
  -2   2   9       41.60       45.64      4.60 o 
  -1   2   9        1.44        1.34      0.61 o 
   0   2   9        6.26        7.69      2.96 o 
   1   2   9       19.82       19.14      4.25 o 
   2   2   9        0.00       -0.95      1.58 o 
   3   2   9        2.10        2.14      1.22 o 
   4   2   9        0.03        1.37      1.24 o 
  -6   3   9       19.37       28.01      3.55 o 
  -5   3   9        8.02        9.04      2.71 o 
  -4   3   9       23.44       21.77      3.03 o 
  -3   3   9      136.22      159.03      8.88 o 
  -2   3   9       38.59       35.86      5.90 o 
  -1   3   9        4.20        5.57      2.51 o 
   0   3   9        0.10        0.60      1.44 o 
   1   3   9       69.49       68.78      8.06 o 
   2   3   9        0.13        0.58      0.78 o 
   3   3   9        2.32        3.29      1.38 o 
   4   3   9        3.08        3.12      1.04 o 
  -5   4   9        7.74        9.17      1.54 o 
  -4   4   9        0.80        0.21      0.61 o 
  -3   4   9       36.52       33.95      3.80 o 
  -2   4   9        0.21        0.16      1.32 o 
  -1   4   9        0.94        2.10      1.66 o 
   0   4   9        7.14        4.64      2.35 o 
   1   4   9       29.96       29.50      4.91 o 
   2   4   9        7.40        7.45      2.08 o 
   3   4   9        6.42        5.85      1.67 o 
  -4   5   9        4.92        4.30      1.10 o 
  -3   5   9       15.67       16.51      2.45 o 
  -2   5   9        1.88       -0.11      1.33 o 
  -1   5   9       13.68        9.46      2.92 o 
   0   5   9        1.82        1.00      0.78 o 
   1   5   9        0.54        0.38      0.94 o 
   2   5   9        4.92        3.03      1.23 o 
  -3   6   9        4.43        6.17      1.23 o 
  -2   6   9        0.07        0.09      0.60 o 
  -1   6   9       22.14       20.87      3.44 o 
   0   6   9        1.22        2.07      1.35 o 
  -1 -11  10        4.51        0.37      0.96 o 
   0 -11  10        0.32        3.35      1.80 o 
   1 -11  10        0.76        7.34     10.03 o 
   2 -11  10        5.68        5.91      1.59 o 
  -2 -10  10        2.28       -0.40      0.65 o 
  -1 -10  10       11.11       11.50      1.81 o 
   0 -10  10       12.11       11.18      1.93 o 
   1 -10  10        0.54        8.23     12.73 o 
   2 -10  10        0.11       -0.52      1.15 o 
   3 -10  10      137.91      157.32      6.77 o 
  -3  -9  10        4.54       11.03      3.24 o 
  -2  -9  10        5.64        3.87      1.63 o 
  -1  -9  10       11.50        9.31      1.96 o 
   0  -9  10        0.43        1.30      0.92 o 
   1  -9  10        0.23       -0.41      0.81 o 
   2  -9  10       25.10       30.84      5.23 o 
   3  -9  10        0.12       -1.61      1.61 o 
   4  -9  10        0.48        1.27      1.00 o 
  -4  -8  10       17.35       17.43      2.90 o 
  -3  -8  10        1.14        0.63      1.02 o 
  -2  -8  10        6.47        4.31      2.04 o 
  -1  -8  10        0.02        1.11      0.88 o 
   0  -8  10       28.90       28.08      2.99 o 
   1  -8  10       15.55       18.58      3.06 o 
   2  -8  10        0.81        2.57      2.15 o 
   3  -8  10      180.47      190.63     13.78 o 
   4  -8  10       17.71       19.77      2.48 o 
   5  -8  10       18.46       13.36      2.37 o 
  -5  -7  10        0.10        0.12      0.77 o 
  -4  -7  10        0.53        0.86      1.50 o 
  -3  -7  10      142.46      150.98     12.10 o 
  -2  -7  10       11.04        9.38      2.12 o 
  -1  -7  10        0.46       -0.07      0.82 o 
   0  -7  10       32.24       39.04      4.44 o 
   1  -7  10       59.17       59.44      5.38 o 
   2  -7  10       20.15       17.40      4.43 o 
   3  -7  10       15.44       19.02      4.37 o 
   4  -7  10       36.03       38.06      3.76 o 
   5  -7  10       41.37       38.77      3.21 o 
  -5  -6  10        2.40        1.04      0.60 o 
  -4  -6  10       10.35       11.45      3.38 o 
  -3  -6  10        2.13        2.09      1.02 o 
  -2  -6  10        0.09       -0.19      0.60 o 
  -1  -6  10        9.31        9.25      2.66 o 
   0  -6  10       11.09       10.42      2.23 o 
   1  -6  10        0.03       -0.30      0.75 o 
   2  -6  10       53.85       56.05      7.67 o 
   3  -6  10        0.06        0.03      0.51 o 
   4  -6  10        0.03       -0.08      0.91 o 
   5  -6  10       23.59       25.85      5.55 o 
  -6  -5  10       79.02      107.47      5.04 o 
  -5  -5  10       40.56       42.19      5.98 o 
  -4  -5  10        2.82        4.00      2.02 o 
  -3  -5  10      166.24      172.04      9.28 o 
  -2  -5  10        1.95        1.23      0.63 o 
  -1  -5  10        7.50        7.83      1.85 o 
   0  -5  10       37.98       33.65      5.83 o 
   1  -5  10        0.21        0.85      0.68 o 
   2  -5  10      131.11      138.80      6.81 o 
   3  -5  10       23.19       23.19      3.40 o 
   4  -5  10        0.11        1.28      0.69 o 
   5  -5  10        4.46        4.43      1.17 o 
  -6  -4  10        1.39        0.07      0.56 o 
  -5  -4  10        0.20        1.74      1.89 o 
  -4  -4  10       21.85       25.06      5.17 o 
  -3  -4  10       88.44       85.38      9.39 o 
  -2  -4  10       72.49       72.62      5.55 o 
  -1  -4  10       22.04       28.20      4.69 o 
   0  -4  10        1.99        2.07      1.33 o 
   1  -4  10        1.08        0.46      1.51 o 
   2  -4  10       98.51       95.15      6.75 o 
   3  -4  10        0.30       -1.07      1.07 o 
   4  -4  10        0.01       -0.25      1.31 o 
   5  -4  10        0.34        2.42      1.58 o 
  -6  -3  10       17.21       21.18      3.55 o 
  -5  -3  10        1.27        0.84      1.35 o 
  -4  -3  10        1.64        1.39      1.07 o 
  -3  -3  10       19.74       25.06      4.75 o 
  -2  -3  10      119.74      117.50      6.76 o 
  -1  -3  10       43.57       42.35      5.94 o 
   0  -3  10       21.26       21.75      4.34 o 
   1  -3  10        0.99       -0.79      0.79 o 
   2  -3  10       20.93       18.87      4.42 o 
   3  -3  10      120.67      121.24     11.50 o 
   4  -3  10        1.07       -0.48      0.88 o 
   5  -3  10        4.06        5.15      1.85 o 
  -6  -2  10        0.18       -0.81      1.29 o 
  -5  -2  10        2.15        5.62      1.70 o 
  -4  -2  10       27.15       22.74      3.35 o 
  -3  -2  10        5.27        5.60      1.52 o 
  -2  -2  10        5.39        8.29      2.95 o 
  -1  -2  10      293.53      273.75     16.26 o 
   0  -2  10        6.29        8.91      2.69 o 
   1  -2  10        0.02       -0.40      0.80 o 
   2  -2  10       60.60       59.46      7.86 o 
   3  -2  10       84.99       83.46      9.30 o 
   4  -2  10       10.18        6.64      2.49 o 
   5  -2  10        5.94        8.70      2.17 o 
  -6  -1  10       12.16       14.37      3.05 o 
  -5  -1  10        3.28        4.51      1.41 o 
  -4  -1  10      226.74      202.21     14.53 o 
  -3  -1  10        6.12        6.06      1.79 o 
  -2  -1  10       10.66       10.50      3.07 o 
  -1  -1  10       34.81       37.69      3.36 o 
   0  -1  10      146.89      163.10     12.81 o 
   1  -1  10        0.01        0.34      1.08 o 
   2  -1  10       12.81       10.25      3.30 o 
   3  -1  10       40.68       38.92      6.05 o 
   4  -1  10       54.96       55.87      4.33 o 
   5  -1  10        0.31        0.23      0.53 o 
  -6   0  10        0.21        0.94      1.43 o 
  -5   0  10       14.84       10.13      2.93 o 
  -4   0  10       47.69       46.86      6.71 o 
  -3   0  10       11.54       11.25      2.19 o 
  -2   0  10       10.17        6.80      1.80 o 
  -1   0  10      217.81      216.95     17.65 o 
   0   0  10       54.97       54.72      7.24 o 
   1   0  10       34.30       37.16      4.10 o 
   2   0  10        6.43        7.00      1.69 o 
   3   0  10       10.15       10.97      2.12 o 
   4   0  10       11.94       12.74      1.84 o 
  -6   1  10        0.15        0.89      0.88 o 
  -5   1  10        0.14        1.39      1.51 o 
  -4   1  10       23.41       19.80      4.35 o 
  -3   1  10      227.11      230.26     10.88 o 
  -2   1  10        2.78        3.90      1.29 o 
  -1   1  10       34.11       32.02      3.84 o 
   0   1  10       34.85       28.70      2.93 o 
   1   1  10       77.08       87.41      6.22 o 
   2   1  10       27.95       28.36      4.87 o 
   3   1  10        1.18       -0.31      0.82 o 
   4   1  10        7.25        8.84      2.10 o 
  -6   2  10       19.44       26.96      3.47 o 
  -5   2  10        1.10        2.55      1.77 o 
  -4   2  10       52.14       52.77      7.02 o 
  -3   2  10       76.91       88.18      6.31 o 
  -2   2  10       78.39       90.38      6.44 o 
  -1   2  10        4.68        3.29      1.48 o 
   0   2  10        4.28        4.13      1.03 o 
   1   2  10        0.01        1.15      1.39 o 
   2   2  10        1.52        0.92      1.47 o 
   3   2  10        0.73        1.54      1.19 o 
  -5   3  10        1.78        2.28      0.84 o 
  -4   3  10        0.04        2.75      1.74 o 
  -3   3  10        9.11        7.91      2.69 o 
  -2   3  10      116.43      115.37     10.55 o 
  -1   3  10        1.01        4.40      2.38 o 
   0   3  10        0.63       -0.58      1.01 o 
   1   3  10        0.03       -0.71      0.71 o 
   2   3  10        1.10        1.63      0.74 o 
   3   3  10        0.00       -0.04      0.47 o 
  -4   4  10        8.61       11.05      1.66 o 
  -3   4  10        7.38        7.06      1.58 o 
  -2   4  10       62.91       65.65      7.30 o 
  -1   4  10        1.64        1.91      1.57 o 
   0   4  10        0.07        3.39      1.72 o 
   1   4  10        0.90        1.05      0.95 o 
  -3   5  10        6.73        8.00      1.37 o 
  -2   5  10       15.30       16.82      2.11 o 
  -1   5  10       16.49       20.25      3.39 o 
   0   5  10        2.13        0.69      1.15 o 
   1 -11  11        0.14       -0.69      0.69 o 
  -2 -10  11        2.01       14.40      3.20 o 
  -1 -10  11        7.43        6.52      2.10 o 
   0 -10  11        3.36        2.02      0.88 o 
   1 -10  11        0.00       -0.16      1.07 o 
   2 -10  11        6.57        7.27      2.09 o 
   3 -10  11       13.35       13.42      1.67 o 
  -3  -9  11       10.04       17.34      3.13 o 
  -2  -9  11        4.73        5.59      1.97 o 
  -1  -9  11        6.93        6.78      1.72 o 
   0  -9  11       12.44       15.33      2.45 o 
   1  -9  11        1.25        1.10      0.86 o 
   2  -9  11       13.90       16.58      3.59 o 
   3  -9  11        7.03        8.34      2.47 o 
   4  -9  11       33.01       41.83      4.14 o 
  -3  -8  11       14.81       11.88      2.68 o 
  -2  -8  11        0.46       -1.36      1.36 o 
  -1  -8  11       16.11       17.86      2.81 o 
   0  -8  11        0.71        1.08      1.13 o 
   1  -8  11        5.66        6.99      1.84 o 
   2  -8  11        1.45        3.14      1.61 o 
   3  -8  11        0.11       -0.44      1.31 o 
   4  -8  11        2.68        2.59      1.16 o 
  -5  -7  11        6.14        5.37      1.62 o 
  -4  -7  11        0.01       -0.30      0.82 o 
  -3  -7  11        7.24        6.68      2.39 o 
  -2  -7  11      175.21      168.11     12.86 o 
  -1  -7  11        0.75        1.26      1.75 o 
   0  -7  11        2.11        1.38      1.67 o 
   1  -7  11        1.21        0.27      1.23 o 
   2  -7  11        0.74        0.22      1.11 o 
   3  -7  11        0.25        0.53      1.26 o 
   4  -7  11        0.88        1.68      1.10 o 
  -5  -6  11        0.87        1.55      1.10 o 
  -4  -6  11        0.96       -0.16      1.32 o 
  -3  -6  11       28.35       28.30      3.46 o 
  -2  -6  11      415.10      408.98     14.92 o 
  -1  -6  11        0.00       -0.07      0.58 o 
   0  -6  11       12.62       13.79      2.41 o 
   1  -6  11       18.52       17.51      2.80 o 
   2  -6  11       20.05       21.31      3.14 o 
   3  -6  11        0.18        0.58      0.68 o 
   4  -6  11        3.19        3.81      1.25 o 
  -5  -5  11        1.43        3.41      2.10 o 
  -4  -5  11        1.79        2.17      1.85 o 
  -3  -5  11       34.54       34.79      4.01 o 
  -2  -5  11      231.01      224.69     10.83 o 
  -1  -5  11       32.73       35.49      5.91 o 
   0  -5  11        3.97        7.01      2.02 o 
   1  -5  11       20.16       15.98      2.70 o 
   2  -5  11       18.18       16.35      2.77 o 
   3  -5  11       15.26       15.22      2.51 o 
   4  -5  11        3.49        3.35      1.62 o 
   5  -5  11        5.20        5.41      1.61 o 
  -6  -4  11        0.77        0.67      0.45 o 
  -5  -4  11        4.38        5.63      2.25 o 
  -4  -4  11        4.32        3.07      1.44 o 
  -3  -4  11       10.73        8.91      3.04 o 
  -2  -4  11       48.82       54.37      4.87 o 
  -1  -4  11       81.78       97.54      6.58 o 
   0  -4  11       13.75       13.55      2.58 o 
   1  -4  11        1.20        2.30      1.78 o 
   2  -4  11        8.72        7.95      2.92 o 
   3  -4  11       40.35       42.79      6.44 o 
   4  -4  11        3.00        2.56      1.40 o 
   5  -4  11        0.00       -0.24      0.44 o 
  -6  -3  11       24.17       27.04      3.41 o 
  -5  -3  11        4.32        2.87      1.00 o 
  -4  -3  11        4.81        7.08      1.88 o 
  -3  -3  11        1.49        0.44      0.68 o 
  -2  -3  11        0.00        1.35      1.71 o 
  -1  -3  11       45.65       51.55      4.86 o 
   0  -3  11        5.42        8.15      1.98 o 
   1  -3  11        0.54       -0.93      0.93 o 
   2  -3  11        4.34        2.11      1.40 o 
   3  -3  11        1.83        0.36      1.31 o 
   4  -3  11        1.01        0.92      1.08 o 
   5  -3  11        0.32       -0.27      0.59 o 
  -5  -2  11        0.24        0.33      1.63 o 
  -4  -2  11       65.32       58.03      5.22 o 
  -3  -2  11       21.41       17.26      3.87 o 
  -2  -2  11       31.42       29.05      5.07 o 
  -1  -2  11        5.61        4.96      1.43 o 
   0  -2  11      216.86      226.00     10.98 o 
   1  -2  11       23.82       20.25      4.66 o 
   2  -2  11       14.54       14.48      3.92 o 
   3  -2  11       18.10       14.94      3.61 o 
   4  -2  11        7.28       10.79      2.72 o 
  -5  -1  11       11.25        9.83      1.87 o 
  -4  -1  11       79.11       73.23      5.82 o 
  -3  -1  11        0.01       -0.60      0.78 o 
  -2  -1  11       15.23        9.77      3.09 o 
  -1  -1  11       36.14       29.80      5.30 o 
   0  -1  11       10.27        9.14      3.00 o 
   1  -1  11        0.10       -0.11      1.07 o 
   2  -1  11        0.00       -0.50      1.32 o 
   3  -1  11       11.86        9.48      2.78 o 
   4  -1  11       21.29       24.48      3.54 o 
  -6   0  11        1.19        2.13      0.91 o 
  -5   0  11        3.39        5.20      1.96 o 
  -4   0  11       41.32       35.34      5.61 o 
  -3   0  11        0.14       -0.15      0.77 o 
  -2   0  11        5.44        4.81      1.43 o 
  -1   0  11        2.75        6.31      2.47 o 
   0   0  11       28.59       30.25      3.84 o 
   1   0  11        5.03        5.18      1.53 o 
   2   0  11        0.12       -0.19      1.21 o 
   3   0  11        2.39        2.46      1.15 o 
  -5   1  11        0.55       -0.41      0.76 o 
  -4   1  11        1.77        5.00      2.18 o 
  -3   1  11       49.32       49.21      4.54 o 
  -2   1  11       26.28       26.80      3.36 o 
  -1   1  11       17.45       20.02      2.97 o 
   0   1  11        2.17        1.88      1.29 o 
   1   1  11        0.69       -1.10      1.42 o 
   2   1  11       12.25        9.89      2.51 o 
   3   1  11        0.49        1.20      1.07 o 
  -5   2  11        0.07       -1.28      1.28 o 
  -4   2  11       31.27       29.97      4.58 o 
  -3   2  11        1.39        0.90      0.64 o 
  -2   2  11      147.96      140.04      7.68 o 
  -1   2  11        0.65        0.72      0.79 o 
   0   2  11        1.23        3.21      1.17 o 
   1   2  11        0.85       -0.18      0.53 o 
   2   2  11       48.69       47.75      3.64 o 
   3   2  11        3.77        3.33      1.08 o 
  -4   3  11        0.05       -0.22      0.91 o 
  -3   3  11        1.18        1.61      1.39 o 
  -2   3  11      132.79      153.51     11.12 o 
  -1   3  11        0.10       -0.46      1.62 o 
   0   3  11        0.00        1.87      1.41 o 
   1   3  11        2.42        2.31      1.13 o 
  -3   4  11        0.83       -0.03      0.83 o 
  -2   4  11       34.53       35.63      2.92 o 
  -1   4  11        2.25        4.47      1.53 o 
   0   4  11        3.94        3.57      1.32 o 
  -1 -10  12        0.01       -0.88      0.88 o 
   0 -10  12       64.78       61.19      3.98 o 
   1 -10  12        6.84        7.35      2.02 o 
   2 -10  12        7.70        7.08      1.79 o 
  -2  -9  12       14.13       12.85      2.80 o 
  -1  -9  12       10.99        9.89      2.62 o 
   0  -9  12        0.00       -0.66      0.66 o 
   1  -9  12        1.16       -0.09      0.83 o 
   2  -9  12        7.06        5.65      1.39 o 
   3  -9  12        1.10        1.06      0.44 o 
  -3  -8  12       55.85       61.10      5.90 o 
  -2  -8  12        0.56        0.12      1.25 o 
  -1  -8  12        0.40        0.52      1.09 o 
   0  -8  12       18.78       16.27      2.51 o 
   1  -8  12        2.06        2.56      0.71 o 
   2  -8  12       29.04       31.64      5.09 o 
   3  -8  12        0.01        0.14      0.94 o 
  -4  -7  12        0.84        1.30      0.88 o 
  -3  -7  12        0.72        1.17      0.74 o 
  -2  -7  12       54.20       63.01      7.33 o 
  -1  -7  12       11.89       11.62      2.54 o 
   0  -7  12        0.00        1.14      1.69 o 
   1  -7  12        6.47        5.11      1.28 o 
   2  -7  12       59.35       58.35      7.15 o 
   3  -7  12        0.01       -0.30      1.23 o 
   4  -7  12        0.13        0.27      0.60 o 
  -5  -6  12        0.00        1.57      1.05 o 
  -4  -6  12        2.58        0.51      1.26 o 
  -3  -6  12       19.65       18.99      5.02 o 
  -2  -6  12       93.38      104.99      8.97 o 
  -1  -6  12        0.67        2.38      1.55 o 
   0  -6  12        5.14        3.96      1.95 o 
   1  -6  12        4.51        3.91      1.38 o 
   2  -6  12       14.88       14.02      2.30 o 
   3  -6  12        0.93        3.35      1.25 o 
   4  -6  12        1.42        1.40      1.03 o 
  -5  -5  12        2.08        1.91      1.27 o 
  -4  -5  12        1.98       -0.43      1.28 o 
  -3  -5  12        0.78        0.33      0.78 o 
  -2  -5  12       93.35       99.25      6.85 o 
  -1  -5  12      148.86      148.88     12.45 o 
   0  -5  12        0.67        2.61      2.01 o 
   1  -5  12        3.63        6.21      1.69 o 
   2  -5  12       23.99       25.84      3.24 o 
   3  -5  12       25.97       26.13      4.54 o 
   4  -5  12        4.91        4.72      1.67 o 
  -5  -4  12        4.08        3.61      1.39 o 
  -4  -4  12       21.64       18.42      3.89 o 
  -3  -4  12       11.15       12.26      3.45 o 
  -2  -4  12       11.03       12.25      2.38 o 
  -1  -4  12        0.39       -1.33      1.33 o 
   0  -4  12        5.71        3.71      1.60 o 
   1  -4  12       11.60       13.80      2.46 o 
   2  -4  12       12.30       15.92      2.57 o 
   3  -4  12        2.18        1.01      0.92 o 
   4  -4  12       43.95       47.48      5.26 o 
  -5  -3  12        0.30       -0.70      1.26 o 
  -4  -3  12      110.70      119.82     10.62 o 
  -3  -3  12        3.04        3.43      1.81 o 
  -2  -3  12       36.72       31.96      5.26 o 
  -1  -3  12      142.14      132.66     11.14 o 
   0  -3  12       63.62       66.47      7.62 o 
   1  -3  12        1.25        1.11      0.80 o 
   2  -3  12        5.84        5.10      2.15 o 
   3  -3  12        0.35        0.00      1.49 o 
   4  -3  12      154.59      162.62      9.85 o 
  -5  -2  12        3.47        4.17      1.15 o 
  -4  -2  12        0.56       -0.85      0.85 o 
  -3  -2  12        3.37        2.74      1.59 o 
  -2  -2  12        7.17        5.74      2.35 o 
  -1  -2  12       97.92      103.58     10.02 o 
   0  -2  12        7.77       11.55      2.36 o 
   1  -2  12        1.42        2.53      1.05 o 
   2  -2  12        0.87        1.24      1.29 o 
   3  -2  12       26.33       24.92      4.21 o 
   4  -2  12       61.99       69.92      5.57 o 
  -5  -1  12        2.31        1.15      0.84 o 
  -4  -1  12       11.90        8.14      2.04 o 
  -3  -1  12        9.92        7.38      1.70 o 
  -2  -1  12        3.10        1.59      1.26 o 
  -1  -1  12        1.97       -0.43      1.45 o 
   0  -1  12       42.15       37.02      4.17 o 
   1  -1  12        0.34        0.99      0.94 o 
   2  -1  12        0.14        0.23      0.65 o 
   3  -1  12        0.00       -0.84      0.84 o 
  -5   0  12        5.68        4.81      1.68 o 
  -4   0  12        5.49        5.42      1.47 o 
  -3   0  12        0.21        0.13      0.67 o 
  -2   0  12       77.32       82.76      5.84 o 
  -1   0  12       13.62       12.51      3.23 o 
   0   0  12        3.32        2.72      1.83 o 
   1   0  12        8.95        6.20      1.70 o 
   2   0  12        0.28       -0.68      0.68 o 
   3   0  12        0.06        0.53      0.58 o 
  -5   1  12        1.48        3.27      1.19 o 
  -4   1  12        0.07       -1.51      1.51 o 
  -3   1  12       23.87       27.28      3.10 o 
  -2   1  12      169.58      188.36      8.69 o 
  -1   1  12       27.37       24.78      4.36 o 
   0   1  12        0.49        0.53      0.69 o 
   1   1  12        4.19        4.89      1.96 o 
   2   1  12       20.08       19.50      3.17 o 
  -4   2  12        0.33       -0.04      0.61 o 
  -3   2  12       22.98       22.60      3.67 o 
  -2   2  12       70.55       71.03      4.63 o 
  -1   2  12       23.10       20.54      2.45 o 
   0   2  12        0.23        0.13      0.64 o 
   1   2  12        8.89        8.51      1.83 o 
  -3   3  12        0.12       -0.69      0.76 o 
  -2   3  12       31.82       36.47      4.19 o 
  -1   3  12        2.72        3.74      1.28 o 
  -2  -9  13        5.83        6.64      1.71 o 
  -1  -9  13        0.35        1.08      0.99 o 
   0  -9  13        4.23        3.68      0.99 o 
   1  -9  13        1.66        0.98      0.88 o 
   2  -9  13        2.36        1.70      0.99 o 
  -3  -8  13        6.28        4.94      1.48 o 
  -2  -8  13       19.95       19.54      3.49 o 
  -1  -8  13        0.15        0.90      0.72 o 
   0  -8  13        1.64        2.20      0.91 o 
   1  -8  13        0.22        0.00      0.46 o 
   2  -8  13        7.78        6.36      1.85 o 
  -3  -7  13        0.55        0.04      1.18 o 
  -2  -7  13       21.86       23.22      4.09 o 
  -1  -7  13        2.40        3.31      1.49 o 
   0  -7  13        1.69        1.82      0.81 o 
   1  -7  13        0.74        1.07      0.66 o 
   2  -7  13       12.09       12.27      1.81 o 
   3  -7  13        4.37        2.40      1.01 o 
  -4  -6  13        9.19       10.06      2.38 o 
  -3  -6  13        0.72        0.32      0.61 o 
  -2  -6  13       22.69       22.46      4.20 o 
  -1  -6  13        1.53        2.80      2.09 o 
   0  -6  13        5.16        7.16      2.55 o 
   1  -6  13        1.29        0.97      1.07 o 
   2  -6  13        0.02       -0.74      0.74 o 
   3  -6  13       22.71       27.53      3.64 o 
  -4  -5  13        3.41        5.59      2.08 o 
  -3  -5  13        0.51       -0.61      0.65 o 
  -2  -5  13       87.96       89.31      6.16 o 
  -1  -5  13       50.98       48.22      6.72 o 
   0  -5  13        1.89        2.88      2.03 o 
   1  -5  13        0.03       -0.63      1.19 o 
   2  -5  13        2.47        2.49      1.17 o 
   3  -5  13       44.68       47.06      5.25 o 
  -5  -4  13        1.15        0.48      0.66 o 
  -4  -4  13        1.78       -1.15      1.15 o 
  -3  -4  13       26.67       31.86      5.14 o 
  -2  -4  13       15.90       14.30      2.32 o 
  -1  -4  13       12.30       12.96      3.02 o 
   0  -4  13       45.29       46.96      4.35 o 
   1  -4  13        0.21       -0.78      0.78 o 
   2  -4  13        0.61        1.42      1.11 o 
   3  -4  13        5.33       12.80      2.93 o 
  -5  -3  13        1.24        0.87      0.74 o 
  -4  -3  13        2.55        1.95      1.12 o 
  -3  -3  13       14.88       17.00      3.85 o 
  -2  -3  13        0.06        0.29      1.91 o 
  -1  -3  13       29.80       27.53      4.64 o 
   0  -3  13       11.77        9.93      2.09 o 
   1  -3  13        3.79        3.60      1.44 o 
   2  -3  13        0.14        0.46      0.74 o 
   3  -3  13        5.48        4.21      1.22 o 
  -4  -2  13        5.47        6.60      2.22 o 
  -3  -2  13       46.25       44.54      5.87 o 
  -2  -2  13        3.85        6.44      2.53 o 
  -1  -2  13        1.44        1.21      0.88 o 
   0  -2  13        9.09        7.65      1.89 o 
   1  -2  13       10.73       11.38      2.24 o 
   2  -2  13        0.58       -0.30      0.52 o 
   3  -2  13        2.00        1.60      0.65 o 
  -4  -1  13        0.15       -0.16      0.56 o 
  -3  -1  13       72.21       72.20      7.18 o 
  -2  -1  13        6.12        7.52      2.43 o 
  -1  -1  13        0.10        1.66      1.39 o 
   0  -1  13       16.15       13.44      3.21 o 
   1  -1  13        0.45        1.19      1.06 o 
   2  -1  13        5.06        4.71      1.18 o 
   3  -1  13        1.11        1.11      0.53 o 
  -4   0  13        5.03        5.64      1.38 o 
  -3   0  13        7.56        7.75      1.87 o 
  -2   0  13       48.10       44.36      5.55 o 
  -1   0  13        0.47        0.29      0.80 o 
   0   0  13        0.88        0.01      0.98 o 
   1   0  13        0.10        0.91      1.14 o 
   2   0  13       21.87       23.27      3.27 o 
  -3   1  13        6.33        8.37      1.98 o 
  -2   1  13       99.27      107.23      5.34 o 
  -1   1  13       17.85       18.01      3.13 o 
   0   1  13        0.95        1.59      1.13 o 
   1   1  13        0.60        0.89      0.90 o 
  -2   2  13        4.91        2.98      1.13 o 
  -1   2  13       23.19       19.24      2.39 o 
  -1  -9  14        0.11        1.22      0.88 o 
  -2  -8  14        0.07       -0.30      0.51 o 
  -1  -8  14       14.94       14.17      2.77 o 
   0  -8  14        0.01       -0.82      0.97 o 
   1  -8  14        1.26        2.74      1.19 o 
  -2  -7  14        5.55        3.87      1.39 o 
  -1  -7  14      254.45      258.14     13.85 o 
   0  -7  14        0.01       -1.04      1.34 o 
   1  -7  14       11.58       11.55      2.45 o 
  -3  -6  14        0.03       -1.04      2.40 o 
  -2  -6  14       73.09       76.96      6.99 o 
  -1  -6  14       38.44       37.71      5.25 o 
   0  -6  14        3.72        2.55      1.53 o 
   1  -6  14        7.39        5.25      1.96 o 
   2  -6  14        1.18        2.27      1.02 o 
  -4  -5  14        3.48        4.84      1.51 o 
  -3  -5  14        0.07       -1.58      1.58 o 
  -2  -5  14        8.92        8.97      1.75 o 
  -1  -5  14      100.73      108.46      6.24 o 
   0  -5  14       24.33       23.87      4.40 o 
   1  -5  14        0.51       -0.39      0.75 o 
   2  -5  14       10.87        9.71      2.16 o 
  -4  -4  14       12.89       13.30      2.50 o 
  -3  -4  14        0.01        0.78      1.45 o 
  -2  -4  14       17.42       14.37      2.23 o 
  -1  -4  14        4.54        2.63      3.00 o 
   0  -4  14       13.95       17.23      3.09 o 
   1  -4  14       12.91       11.71      1.89 o 
   2  -4  14        0.00        0.68      1.94 o 
  -4  -3  14        0.75       -0.16      0.63 o 
  -3  -3  14       29.42       29.48      4.34 o 
  -2  -3  14        0.12       -0.35      0.68 o 
  -1  -3  14        1.72        4.06      1.84 o 
   0  -3  14        3.81        3.31      1.44 o 
   1  -3  14       25.99       29.06      3.22 o 
   2  -3  14        0.49        0.45      0.74 o 
  -4  -2  14        3.48        3.01      1.09 o 
  -3  -2  14       53.08       56.33      6.00 o 
  -2  -2  14        0.88        0.12      0.94 o 
  -1  -2  14        0.36        0.58      0.81 o 
   0  -2  14        0.81        0.91      1.10 o 
   1  -2  14       19.15       22.89      3.50 o 
   2  -2  14        1.12        0.62      0.65 o 
  -3  -1  14       31.50       34.50      4.27 o 
  -2  -1  14        0.05       -0.58      0.58 o 
  -1  -1  14        1.60        0.55      0.61 o 
   0  -1  14        6.32        7.54      2.13 o 
   1  -1  14        0.25        0.84      1.01 o 
  -3   0  14        9.50        9.16      1.91 o 
  -2   0  14       20.86       20.58      3.01 o 
  -1   0  14       13.88       12.53      2.45 o 
   0   0  14        0.01       -0.46      0.77 o 
   1   0  14       10.61        9.47      1.79 o 
  -1  -7  15       96.82       92.93      6.58 o 
   0  -7  15        6.12        4.77      1.47 o 
  -2  -6  15       10.20        9.42      2.07 o 
  -1  -6  15       21.20       16.74      3.01 o 
   0  -6  15       14.96       14.29      2.81 o 
   1  -6  15        0.74        2.01      0.90 o 
  -2  -5  15        1.93        1.64      0.76 o 
  -1  -5  15       10.72        8.90      2.18 o 
   0  -5  15       23.46       18.84      3.24 o 
   1  -5  15        0.03        0.48      0.70 o 
  -3  -4  15       29.35       27.75      3.30 o 
  -2  -4  15        0.09        0.43      0.60 o 
  -1  -4  15        0.24        0.33      0.48 o 
   0  -4  15       13.17        9.26      1.42 o 
   1  -4  15        6.51        1.99      1.13 o 
  -3  -3  15        7.64        9.94      1.92 o 
  -2  -3  15        1.68        0.29      1.90 o 
  -1  -3  15        0.45        0.25      0.47 o 
   0  -3  15        1.22        0.97      0.57 o 
   1  -3  15        9.84        5.05      1.36 o 
  -1  -2  15        0.09       -0.55      0.71 o 
   0  -2  15        3.59        4.83      1.47 o 
  -1  -1  15       11.99       10.06      1.83 o 
                                                 
